# Supplementary material for: Macroecology and macroevolution of the latitudinal diversity gradient in ants
Source: Nat Commun. 2018 May 3;9:1778. doi: 10.1038/s41467-018-04218-4 (PMC5934361; doi:10.1038/s41467-018-04218-4)
Supplement: Supplementary file 3 — Supplementary Data 1 [file 41467_2018_4218_MOESM3_ESM.xlsx]

## Sheet: Sheet2
Supplementary Data 1: Extant and fossil taxa included in the backbone phylogenetic analyses and Genbank accession codes for each molecular sequence. Fossil taxa were used in the FBD dating analysis. Taxonomy follows mid-2015 convention (with exception of Colobopsis, see text for discussion). For morphospecies, we updated genus names but kept mophocodes from previous studies. The list of fossil ta…
SUBFAMILY	GENUS	Species/morphospecies name	Reference	Tip Date	18S	28S	abdA	argK	CAD	EF1aF1	EF1aF2	LwRh	Top	Ubx	wg
Myrmicinae	Acanthognathus	Acanthognathus.ocellatus	Ward et al. 2015	0	EF012824	EF012952	EF013080	KJ860918	KJ860677	EF013208	EF013370	EF013532	KJ861519	KJ860248	EF013660
Myrmicinae	Acanthomyrmex	Acanthomyrmex.ferox	Ward et al. 2015	0	KJ860060	KJ859872	KJ861149	KJ860919	KJ860678	KJ860489	KJ859686	KJ861335	KJ861520	KJ860249	KJ861760
Heteroponerinae	Acanthoponera	Acanthoponera.minor	Ward et al. 2015	0	EF012825	EF012953	EF013081	KJ861140	KJ860909	EF013209	EF013371	EF013533	KJ861751	KJ860480	EF013661
Dorylinae	Acanthostichus	Acanthostichus.davisi	Brady et al. 2014	0	KJ523243	KJ523188	KJ523835	KJ523304	KJ523383	KJ523449	KJ523780	KJ523725	KJ523649	KJ523566	KJ523504
Dorylinae	Acanthostichus	Acanthostichus.kirbyi	Brady et al. 2014	0	AY867438	AY867454	AY867470	KJ523293	KJ523372	EF013210	EF013372	AY867485	KJ523637	KJ523554	AY867423
Dorylinae	Acanthostichus	Acanthostichus.punctiscapus	Brady et al. 2014	0	KJ523238	KJ523183	KJ523830	KJ523294	KJ523373	KJ523444	KJ523775	KJ523720	KJ523638	KJ523555	KJ523499
Myrmicinae	Acromyrmex	Acromyrmex.balzani	Schultz & Brady 2008	0						EU204323+EU204414	EU204565	EU204490+EU204247			EU204170
Myrmicinae	Acromyrmex	Acromyrmex.heyeri	Schultz & Brady 2008	0						EU204363+EU204453	EU204604	EU204529+EU204286			EU204210
Myrmicinae	Acromyrmex	Acromyrmex.landolti	Schultz & Brady 2008	0						EU204364+EU204454	EU204605	EU204530+EU204287			EU204211
Myrmicinae	Acromyrmex	Acromyrmex.lundii	Schultz & Brady 2008	0						EU204331+EU204422	EU204573	EU204497+EU204254			EU204178
Myrmicinae	Acromyrmex	Acromyrmex.versicolor	Ward et al. 2015	0	EF012826	EF012954	EF013082	KJ860920	KJ860679	EF013211	EF013373	EF013534	KJ861521	KJ860250	EF013662
Formicinae	Acropyga	Acropyga.acutiventris2	Brady et al. 2006	0	EF012827	EF012955	EF013083			EF013212	EF013374	EF013535			EF013663
Formicinae	Acropyga	Acropyga.epedana	Moreau et al. 2006	0	DQ353481	DQ353586	DQ352999					DQ353227			DQ353074
Myrmicinae	Adelomyrmex	Adelomyrmex.paratristani	Ward et al. 2015	0	KJ860061	KJ859873	KJ861150	KJ860921	KJ860680	KJ860490	KJ859687	KJ861336	KJ861522	KJ860251	KJ861761
Myrmicinae	Adelomyrmex	Adelomyrmex.SC01	Ward et al. 2015	0	KJ860062	KJ859874	KJ861151	KJ860922	KJ860681	KJ860491	KJ859688	KJ861337	KJ861523	KJ860252	KJ861762
Amblyoponinae	Adetomyrma	Adetomyrma.MAD02	Brady et al. 2006	0	EF012828	EF012956	EF013084			EF013213	EF013375	EF013536			EF013664
Myrmicinae	Adlerzia	Adlerzia.froggatti	Ward et al. 2015	0	KJ860063	KJ859875	KJ861152	KJ860923	KJ860682	KJ860492	KJ859689	KJ861338	KJ861524	KJ860253	KJ861763
Dorylinae	Aenictogiton	Aenictogiton.UG01	Brady et al. 2014	0	KJ523239	KJ523184	KJ523831	KJ523295	KJ523374	KJ523445	KJ523776	KJ523721	KJ523639	KJ523556	KJ523500
Dorylinae	Aenictogiton	Aenictogiton.ZM02	Brady et al. 2014	0	EF012829	EF012957	EF013085	KJ523296	KJ523375	EF013214	EF013376	EF013537	KJ523640	KJ523557	EF013665
Dorylinae	Aenictus	Aenictus.ceylonicus	Brady et al. 2006	0	EF012830	EF012958	EF013086			EF013215	EF013377	EF013538			EF013666
Dorylinae	Aenictus	Aenictus.eugenii	Brady et al. 2014	0	AY867439	AY867455	AY867471	KJ523297	KJ523376	EF013216	EF013378	AY867486	KJ523641	KJ523558	AY867424
Dorylinae	Aenictus	Aenictus.GA03	Brady et al. 2014	0	KJ523240	KJ523185	KJ523832	KJ523298	KJ523377	KJ523446	KJ523777	KJ523722	KJ523642	KJ523559	KJ523501
Dorylinae	Aenictus	Aenictus.sp.1	Moreau et al. 2006	0	DQ353505	DQ353597	DQ352883					DQ353262			DQ353114
Dorylinae	Aenictus	Aenictus.sp.2	Moreau et al. 2006	0	DQ353506	DQ353574	DQ352890					DQ353271			DQ353142
Dorylinae	Aenictus	Aenictus.turneri	Brady et al. 2014	0	EF012830	EF012958	EF013086	KJ523299	KJ523378	EF013215	EF013377	EF013538	KJ523643	KJ523560	EF013666
outgroup.B	Aglyptacros	Aglyptacros.cf_sulcatus	Schmidt 2013	0		EF012959	EF013087			EF013217	EF013379	EF013539			EF013667
Myrmicinae	Allomerus	Allomerus.octoarticulatus	Ward et al. 2015	0	KJ860064	KJ859876	KJ861153	KJ860924	KJ860683	KJ860493	KJ859690	KJ861339	KJ861525	KJ860254	KJ861764
Amblyoponinae	Amblyopone	Amblyopone.australis	Ward et al. 2015	0	KJ860244	KJ860056	KJ861331	KJ861141	KJ860910	KJ860673	KJ859868	KJ861515	KJ861752	KJ860481	KJ861944
Dorylinae	Amyrmex	Amyrmex.BR01	Brady et al. 2014	0	FJ588492	FJ588493	FJ588489	KJ523300	KJ523379	FJ588491	FJ588488	FJ588487	KJ523644	KJ523561	FJ588490
Myrmicinae	Ancyridris	Ancyridris.polyrhachioides_nr	Ward et al. 2015	0	KJ860065	KJ859877	KJ861154	KJ860925	KJ860684	KJ860494	KJ859691	KJ861340	KJ861526	KJ860255	KJ861765
Aneuretinae	Aneuretus	Aneuretus.simoni2	Brady et al. 2014	0	EF012833	EF012961	EF013089	FJ939840	FJ939894	EF013220	EF013382	EF013541	KJ523645	KJ523562	EF013669
Myrmicinae	Anillomyrma	Anillomyrma.AFRC_TZ_01	Ward et al. 2015	0	KJ860067	KJ859879	KJ861156	KJ860927	KJ860686	KJ860496	KJ859693	KJ861342	KJ861528	KJ860257	KJ861767
Myrmicinae	Anillomyrma	Anillomyrma.decamera	Ward et al. 2015	0	KJ860068	KJ859880	KJ861157	KJ860928	KJ860687	KJ860497	KJ859694	KJ861343	KJ861529	KJ860258	KJ861768
Agroecomyrmecinae	Ankylomyrma	Ankylomyrma.coronacantha	Ward et al. 2015	0	KJ860245	KJ860057	KJ861332	KJ861142	KJ860911	KJ860674	KJ859869	KJ861516	KJ861753	KJ860482	KJ861945
Ponerinae	Anochetus	Anochetus.emarginatus	Schmidt 2013	0		JQ023505			JX310572			EU155443			EU155462
Ponerinae	Anochetus	Anochetus.madagascarensis3	Schmidt 2013	0		EF012962	EF013090		JX310573	EF013221	EF013383	EF013542			JN419125
Ponerinae	Anochetus	Anochetus.mayri2	Moreau et al. 2006	0	DQ353522	DQ353643	DQ352986					DQ353259			DQ353132
Dolichoderinae	Anonychomyrma	Anonychomyrma.gilberti	Ward et al. 2010	0	EF012835	EF012963	EF013091	FJ939841	FJ939895	EF013222	EF013384	EF013543			EF013671
Dolichoderinae	Anonychomyrma	Anonychomyrma.itinerans	Ward et al. 2010	0	FJ939744	FJ939776	FJ939808	FJ939842	FJ939896	FJ940044	FJ939947	FJ939979			FJ940012
Dolichoderinae	Anonychomyrma	Anonychomyrma.nitidiceps	Moreau et al. 2006	0	DQ353495	DQ353680	DQ352929					DQ353213			DQ353041
Formicinae	Anoplolepis	Anoplolepis.gracilipes2	Brady et al. 2006	0	EF012836	EF012964	EF013092			EF013223	EF013385	EF013544			EF013672
Myrmicinae	Aphaenogaster	Aphaenogaster.albisetosa	Ward et al. 2015	0	EF012837	EF012965	EF013093	KJ860930	KJ860689	EF013224	EF013386	EF013545	KJ861531	KJ860260	EF013673
Myrmicinae	Aphaenogaster	Aphaenogaster.araneoides	Ward et al. 2015	0	KJ860070	KJ859882	KJ861159	KJ860931	KJ860690	KJ860499	KJ859696	KJ861345	KJ861532	KJ860261	KJ861770
Myrmicinae	Aphaenogaster	Aphaenogaster.occidentalis	Ward et al. 2015	0	AY867450	AY867466	AY867482	KJ860932	KJ860691	EF013225	EF013387	AY867497	KJ861533	KJ860262	AY867435
Myrmicinae	Aphaenogaster	Aphaenogaster.pythia	Ward et al. 2015	0	KJ860071	KJ859883	KJ861160	KJ860933	KJ860692	KJ860500	KJ859697	KJ861346	KJ861534	KJ860263	KJ861771
Myrmicinae	Aphaenogaster	Aphaenogaster.swammerdami	Ward et al. 2015	0	EF012838	EF012966	EF013094	KJ860934	KJ860693	EF013226	EF013388	EF013546	KJ861535	KJ860264	EF013674
Myrmicinae	Aphaenogaster	Aphaenogaster.texana	Moreau et al. 2006	0	DQ353410	DQ353620	DQ352956					DQ353198			DQ353026
outgroup.A	Apis	Apis.mellifera	Schmidt 2013	0		AY703551	AY703685		DQ067178	EF013227	EF013389	AY103752			AY703618
Amblyoponinae	Apomyrma	Apomyrma.stygia2	Brady et al. 2006	0	EF012839	EF012967	EF013095			EF013228	EF013390	EF013547			EF013675
outgroup.B	Aporus	Aporus.niger	Schmidt 2013	0		EF012968	EF013096			EF013229	EF013391	EF013548			EF013676
Myrmicinae	Apterostigma	Apterostigma.auriculatum	Ward et al. 2015	0	EF012841	EF012969	EF013097	KJ860935	KJ860694	EF013230	EF013392	EF013549	KJ861536	KJ860265	EF013677
Myrmicinae	Apterostigma	Apterostigma.cf. goniodes	Schultz & Brady 2008	0						EU204347+EU204438	EU204588	EU204513+EU204270			EU204194
Myrmicinae	Apterostigma	Apterostigma.collare	Schultz & Brady 2008	0						EU204374+EU204464	EU204615	EU204540+EU204297			EU204221
Myrmicinae	Apterostigma	Apterostigma.dentigerum	Schultz & Brady 2008	0						EU204349+EU204440	EU204590	EU204515+EU204272			EU204196
Myrmicinae	Apterostigma	Apterostigma.dorotheae	Schultz & Brady 2008	0						EU204334+EU204425	EU204576	EU204500+EU204257			EU204181
Myrmicinae	Apterostigma	Apterostigma.manni	Schultz & Brady 2008	0						EU204318+EU204409	EU204560	EU204485+EU204242			EU204165
Myrmicinae	Apterostigma	Apterostigma.new sp.	Schultz & Brady 2008	0						EU204367+EU204457	EU204608	EU204533+EU204290			EU204214
Myrmicinae	Apterostigma	Apterostigma.pilosum complex sp. 1	Schultz & Brady 2008	0						EU204335+EU204426	EU204577	EU204501+EU204258			EU204182
Myrmicinae	Apterostigma	Apterostigma.pilosum complex sp. 4	Schultz & Brady 2008	0						EU204348+EU204439	EU204589	EU204514+EU204271			EU204195
Myrmicinae	Apterostigma	Apterostigma.sp.	Moreau et al. 2006	0	DQ353449	DQ353628	DQ352960					DQ353241			DQ353017
Dolichoderinae	Aptinoma	Aptinoma.antongil	Ward et al. 2010	0	FJ939745	FJ939777	FJ939809	FJ939843	FJ939897	FJ940045	FJ939948	FJ939980			FJ940013
Dolichoderinae	Aptinoma	Aptinoma.mangabe	Ward et al. 2010	0	FJ939746	FJ939778	FJ939810	FJ939844	FJ939898	FJ940046	FJ939949	FJ939981			FJ940014
Dolichoderinae	Arnoldius	Arnoldius.AU01	Ward et al. 2010	0	FJ939747	FJ939779	FJ939811	FJ939845	FJ939899	FJ940047	FJ939950	FJ939982			FJ940015
Myrmicinae	Atopomyrmex	Atopomyrmex.mocquerysi2	Ward et al. 2015	0	KJ860072	KJ859884	KJ861161	KJ860936	KJ860695	KJ860501	KJ859698	KJ861347	KJ861537	KJ860266	KJ861772
Myrmicinae	Atta	Atta.cephalotes	Schultz & Brady 2008	0						EU204350+EU204441	EU204591	EU204516+EU204273			EU204197
Myrmicinae	Atta	Atta.laevigata	Schultz & Brady 2008	0						EU204314+EU204405	EU204556	EU204481+EU204238			EU204161
Myrmicinae	Atta	Atta.mexicana	Schultz & Brady 2008	0						EU204324+EU204415	EU204566	EU204491+EU204248			EU204171
Myrmicinae	Atta	Atta.sp.	Moreau et al. 2006	0	DQ353436	DQ353658	DQ352940					DQ353250			DQ353037
Myrmicinae	Atta	Atta.texana	Ward et al. 2015	0	KJ860073	KJ859885	KJ861162	KJ860937	KJ860696	KJ860502	KJ859699	KJ861348	KJ861538	KJ860267	KJ861773
Myrmicinae	Austromorium	Austromorium.flavigaster	Ward et al. 2015	0	KJ860074	KJ859886	KJ861163	KJ860938	KJ860697	KJ860503	KJ859700	KJ861349	KJ861539	KJ860268	KJ861774
Ponerinae	Austroponera	Austroponera.castanea	Schmidt 2013	0		JQ023543			JX310615			JN675438			JN419170
Dolichoderinae	Axinidris	Axinidris.mlalu	Ward et al. 2010	0	FJ939748	FJ939780	FJ939812	FJ939846	FJ939900	FJ940048	FJ939951	FJ939983			FJ940016
Dolichoderinae	Axinidris	Axinidris.murielae	Ward et al. 2010	0	FJ939749	FJ939781	FJ939813	FJ939847	FJ939901	FJ940049	FJ939952	FJ939984			FJ940017
Dolichoderinae	Azteca	Azteca.instabilis	Ward et al. 2010	0	FJ939750	FJ939782	FJ939814	FJ939848	FJ939902	FJ940050	FJ939953	FJ939985			FJ940018
Dolichoderinae	Azteca	Azteca.ovaticeps	Ward et al. 2010	0	EF012842	EF012970	EF013098	FJ939849	FJ939903	EF013231	EF013393	EF013550			EF013678
Dolichoderinae	Azteca	Azteca.schimperi	Ward et al. 2010	0	FJ939751	FJ939783	FJ939815	FJ939850	FJ939904	FJ940051	FJ939954	FJ939986			FJ940019
Dolichoderinae	Azteca	Azteca.sp.	Moreau et al. 2006	0	DQ353501	DQ353558	DQ352950					DQ353173			DQ353056
Myrmicinae	Baracidris	Baracidris.sitra	Ward et al. 2015	0	KJ860075	KJ859887	KJ861164	KJ860939	KJ860698	KJ860504	KJ859701	KJ861350	KJ861540	KJ860269	KJ861775
Myrmicinae	Bariamyrma	Bariamyrma.hispidula	Ward et al. 2015	0	KJ860076	KJ859888	KJ861165	KJ860940	KJ860699	KJ860505	KJ859702	KJ861351	KJ861541	KJ860270	KJ861776
Myrmicinae	Basiceros	Basiceros.manni	Ward et al. 2015	0	EF012843	EF012971	EF013099	KJ860941	KJ860700	EF013232	EF013394	EF013551	KJ861542	KJ860271	EF013679
Myrmicinae	Blepharidatta	Blepharidatta.brasiliensis	Schultz & Brady 2008	0						EU204315+EU204406	EU204557	EU204482+EU204239			EU204162
Myrmicinae	Blepharidatta	Blepharidatta.conops	Ward et al. 2015	0	KJ860077	KJ859889	KJ861166	KJ860942	KJ860701	KJ860506	KJ859703	KJ861352	KJ861543	KJ860272	KJ861777
Dolichoderinae	Bothriomyrmex	Bothriomyrmex.meridionalis	Moreau et al. 2006	0	DQ353488	DQ353669	DQ352873					DQ353152			DQ353061
Dolichoderinae	Bothriomyrmex	Bothriomyrmex.paradoxus	Ward et al. 2010	0	FJ939752	FJ939784	FJ939816	FJ939851	FJ939905	FJ940052	FJ939955	FJ939987			FJ940020
Dolichoderinae	Bothriomyrmex	Bothriomyrmex.saundersi	Ward et al. 2010	0	FJ939753	FJ939785	FJ939817	FJ939852	FJ939906	FJ940053	FJ939956	FJ939988			FJ940021
Ponerinae	Bothroponera	Bothroponera.sp._CAR1	Schmidt 2013	0		JQ023528			JX310630			JN675451			JN419152
Ponerinae	Bothroponera	Bothroponera.variolosa	Schmidt 2013	0		JQ023530			JX310638			JN675459			JN419154
Ponerinae	Bothroponera	Bothroponera.wasmannii	Schmidt 2013	0		JQ023529			JX310640			JN675461			JN419153
Formicinae	Brachymyrmex	Brachymyrmex.depilis	Brady et al. 2006	0	EF012844	EF012972	EF013100			EF013233	EF013395	EF013552			EF013680
Formicinae	Brachymyrmex	Brachymyrmex.sp.	Moreau et al. 2006	0	DQ353487	DQ353566	DQ352911					DQ353217			DQ353093
Ponerinae	Brachyponera	Brachyponera.atrata	Schmidt 2013	0		JQ023531			JX310612			JN675435			JN419155
Ponerinae	Brachyponera	Brachyponera.chinensis	Schmidt 2013	0		AB126802			JX310616			JN675439			JN419156
Ponerinae	Brachyponera	Brachyponera.sennaarensis	Schmidt 2013	0		JQ023532			JX310628			JN675450			JN419157
Ponerinae	Buniapone	Buniapone.amblyops	Schmidt 2013	0					JX310609			JN675432			JN419178
Formicinae	Calomyrmex	Calomyrmex.albertisi	Brady et al. 2006	0	EF012845	EF012973	EF013101			EF013234	EF013396	EF013553			EF013681
Myrmicinae	Calyptomyrmex	Calyptomyrmex.beccarii	Moreau et al. 2006	0	DQ353452	DQ353593	DQ353000					DQ353185			DQ353044
Myrmicinae	Calyptomyrmex	Calyptomyrmex.kaurus	Ward et al. 2015	0	KJ860078	KJ859890	KJ861167	GU085757	KJ860702	KJ860507	KJ859704	GU075846	KJ861544	KJ860273	KJ861778
Formicinae	Camponotus	Camponotus.hyatti	Brady et al. 2006	0	EF012848	EF012976	EF013104			EF013237	EF013399	EF013556			EF013684
Formicinae	Camponotus	Camponotus.maritimus	Brady et al. 2006	0	AY867448	AY867464	AY867480			EF013238	EF013400	AY867495			AY867433
Formicinae	Camponotus	Camponotus.ocreatus	Moreau et al. 2006	0	DQ353483	DQ353654	DQ352990					DQ353158			DQ353086
Myrmicinae	Cardiocondyla	Cardiocondyla.emeryi	Moreau et al. 2006	0	DQ353426	DQ353582	DQ352870					DQ353254			DQ353021
Myrmicinae	Cardiocondyla	Cardiocondyla.mauritanica	Ward et al. 2015	0	EF012849	EF012977	EF013105	KJ860943	KJ860703	EF013239	EF013401	EF013557	KJ861545	KJ860274	EF013685
Myrmicinae	Cardiocondyla	Cardiocondyla.MY01	Ward et al. 2015	0	KJ860079	KJ859891	KJ861168	KJ860944	KJ860704	KJ860508	KJ859705	KJ861353	KJ861546	KJ860275	KJ861779
Myrmicinae	Cardiocondyla	Cardiocondyla.thoracica	Ward et al. 2015	0	KJ860080	KJ859892	KJ861169	KJ860945	KJ860705	KJ860509	KJ859706	KJ861354	KJ861547	KJ860276	KJ861780
Myrmicinae	Carebara	Carebara.affinis	Ward et al. 2015	0	EF012909	EF013037	EF013165	KJ860946	KJ860706	EF013319	EF013481	EF013617	KJ861548	KJ860277	EF013745
Myrmicinae	Carebara	Carebara.alperti	Ward et al. 2015	0	KJ860081	KJ859893	KJ861170	KJ860947	KJ860707	KJ860510	KJ859707	KJ861355	KJ861549	KJ860278	KJ861781
Myrmicinae	Carebara	Carebara.AU01	Ward et al. 2015	0	KJ860082	KJ859894	KJ861171	KJ860948	KJ860708	KJ860511	KJ859708	KJ861356	KJ861550	KJ860279	KJ861782
Myrmicinae	Carebara	Carebara.nosindambo	Ward et al. 2015	0	KJ860083	KJ859895	KJ861172	KJ860949	KJ860709	KJ860512	KJ859709	KJ861357	KJ861551	KJ860280	KJ861783
Myrmicinae	Carebara	Carebara.sp.	Moreau et al. 2006	0	DQ353445		DQ352914					DQ353206			DQ353070
Myrmicinae	Carebara	Carebara.sp.1	Moreau et al. 2006	0	DQ353428	DQ353611	DQ352886								DQ353042
Myrmicinae	Carebara	Carebara.sp.2	Moreau et al. 2006	0	DQ353427		DQ352957					DQ353193			DQ353047
Myrmicinae	Carebara	Carebara.urichi	Ward et al. 2015	0	KJ860084	KJ859896	KJ861173	KJ860950	KJ860710	KJ860513	KJ859710	KJ861358	KJ861552	KJ860281	KJ861784
Myrmicinae	Carebara	Carebara.vidua	Ward et al. 2015	0	KJ860085	KJ859897	KJ861174	KJ860951	KJ860711	KJ860514	KJ859711	KJ861359	KJ861553	KJ860282	KJ861785
Formicinae	Cataglyphis	Cataglyphis.iberica	Moreau et al. 2006	0	DQ353463	DQ353662	DQ352909					DQ353194			DQ353077
Myrmicinae	Cataulacus	Cataulacus.ebrardi	Ward et al. 2015	0	EF012850	EF012978	EF013106	KJ860953	KJ860713	EF013240	EF013402	EF013558	KJ861555	KJ860284	EF013686
Myrmicinae	Cataulacus	Cataulacus.hispidulus	Ward et al. 2015	0	KJ860087	KJ859899	KJ861176	KJ860954	KJ860714	KJ860516	KJ859713	KJ861361	KJ861556	KJ860285	KJ861787
Myrmicinae	Cataulacus	Cataulacus.MAD02	Brady et al. 2006	0	EF012850	EF012978	EF013106			EF013240	EF013402	EF013558			EF013686
Myrmicinae	Cataulacus	Cataulacus.sp.	Moreau et al. 2006	0	DQ353425	DQ353555	DQ352908					DQ353261			DQ353029
Ponerinae	Centromyrmex	Centromyrmex.brachycola	Schmidt 2013	0		JQ023507			JX310575			JN675410			JN419127
Ponerinae	Centromyrmex	Centromyrmex.feae	Moreau et al. 2006	0	DQ353521	DQ353675	DQ352947					DQ353245			DQ353127
Ponerinae	Centromyrmex	Centromyrmex.hamulatus	Schmidt 2013	0		JQ023508			JX310576			JN675411			JN419128
Ponerinae	Centromyrmex	Centromyrmex.sellaris2	Schmidt 2013	0		EF012979	EF013107			EF013241	EF013403	EF013559			EF013687
Myrmicinae	Cephalotes	Cephalotes.atratus	Ward et al. 2015	0	KJ860088	KJ859900	KJ861177	KJ860955	KJ860715	KJ860517	KJ859714	KJ861362	KJ861557	KJ860286	KJ861788
Myrmicinae	Cephalotes	Cephalotes.texanus	Ward et al. 2015	0	KJ860089	KJ859901	KJ861178	KJ860956	KJ860716	KJ860518	KJ859715	KJ861363	KJ861558	KJ860287	KJ861789
Myrmicinae	Cephalotes	Cephalotes.unimaculatus	Moreau et al. 2006	0	DQ353409	DQ353585	DQ352915					DQ353212			DQ353015
Dorylinae	Cerapachys	Cerapachys.augustae1	Brady et al. 2014	0	AY867440	AY867456	AY867472	KJ523301	KJ523380	EF013242	EF013404	AY867487	KJ523646	KJ523563	AY867425
Dorylinae	Cerapachys	Cerapachys.biroi	Brady et al. 2014	0	KJ523241	KJ523186	KJ523833	KJ523302	KJ523381	KJ523447	KJ523778	KJ523723	KJ523647	KJ523564	KJ523502
Dorylinae	Cerapachys	Cerapachys.CM02	Brady et al. 2014	0	KJ523242	KJ523187	KJ523834	KJ523303	KJ523382	KJ523448	KJ523779	KJ523724	KJ523648	KJ523565	KJ523503
Dorylinae	Cerapachys	Cerapachys.desposyne	Brady et al. 2014	0	KJ523244	KJ523189	KJ523836	KJ523305	KJ523384	KJ523450	KJ523781	KJ523726	KJ523650	KJ523567	KJ523505
Dorylinae	Cerapachys	Cerapachys.dohertyi	Brady et al. 2014	0	KJ523245	KJ523190	KJ523837	KJ523306	KJ523385	KJ523451	KJ523782	KJ523727	KJ523651	KJ523568	KJ523506
Dorylinae	Cerapachys	Cerapachys.edentatus	Brady et al. 2014	0	KJ523246	KJ523191	KJ523838	KJ523307	KJ523386	KJ523452	KJ523783	KJ523728	KJ523652	KJ523569	KJ523507
Dorylinae	Cerapachys	Cerapachys.foreli	Brady et al. 2014	0	KJ523247	KJ523192	KJ523839	KJ523308	KJ523387	KJ523453	KJ523784	KJ523729	KJ523653	KJ523570	KJ523508
Dorylinae	Cerapachys	Cerapachys.fragosus	Brady et al. 2014	0	KJ523248	KJ523193	KJ523840	KJ523309	KJ523388	KJ523454	KJ523785	KJ523730	KJ523654	KJ523571	KJ523509
Dorylinae	Cerapachys	Cerapachys.jacobsoni	Brady et al. 2014	0	KJ523249	KJ523194	KJ523841	KJ523310	KJ523389	KJ523455	KJ523786	KJ523731	KJ523655	KJ523572	KJ523510
Dorylinae	Cerapachys	Cerapachys.KH01	Brady et al. 2014	0	KJ523250	KJ523195	KJ523842	KJ523311	KJ523390	KJ523456	KJ523787	KJ523732	KJ523656	KJ523573	KJ523511
Dorylinae	Cerapachys	Cerapachys.KH02	Brady et al. 2014	0	KJ523251	KJ523196	KJ523843	KJ523312	KJ523391	KJ523457	KJ523788	KJ523733	KJ523657	KJ523574	KJ523512
Dorylinae	Cerapachys	Cerapachys.L_MG04	Brady et al. 2014	0	KJ523252	KJ523197	KJ523844	KJ523313	KJ523392	KJ523458	KJ523789	KJ523734	KJ523658	KJ523575	KJ523513
Dorylinae	Cerapachys	Cerapachys.L_MG08	Brady et al. 2014	0	KJ523253	KJ523198	KJ523845	KJ523314	KJ523393	KJ523459	KJ523790	KJ523735	KJ523659	KJ523576	KJ523514
Dorylinae	Cerapachys	Cerapachys.L_MG11	Brady et al. 2014	0	KJ523254	KJ523199	KJ523846	KJ523315	KJ523394	KJ523460	KJ523791	KJ523736	KJ523660	KJ523577	KJ523515
Dorylinae	Cerapachys	Cerapachys.larvatus	Brady et al. 2014	0	AY703491	AY703558	AY703692	KJ523316	KJ523395	EF013243	EF013405	AY703759	KJ523661	KJ523578	AY703625
Dorylinae	Cerapachys	Cerapachys.LK01	Brady et al. 2014	0	KJ523255	KJ523200	KJ523847	KJ523317	KJ523396	KJ523461	KJ523792	KJ523737	KJ523662	KJ523579	KJ523516
Dorylinae	Cerapachys	Cerapachys.LK02	Brady et al. 2014	0	KJ523256	KJ523201	KJ523848	KJ523318	KJ523397	KJ523462	KJ523793	KJ523738	KJ523663	KJ523580	KJ523517
Dorylinae	Cerapachys	Cerapachys.MG03	Brady et al. 2014	0	KJ523257	KJ523202	KJ523849	KJ523319	KJ523398	KJ523463	KJ523794	KJ523739	KJ523664	KJ523581	KJ523518
Dorylinae	Cerapachys	Cerapachys.MG14	Brady et al. 2014	0	KJ523258	KJ523203	KJ523850	KJ523320	KJ523399	KJ523464	KJ523795	KJ523740	KJ523665	KJ523582	KJ523519
Dorylinae	Cerapachys	Cerapachys.MG39	Brady et al. 2014	0	KJ523259	KJ523204	KJ523851	KJ523321	KJ523400	KJ523465	KJ523796	KJ523741	KJ523666	KJ523583	KJ523520
Dorylinae	Cerapachys	Cerapachys.MG42	Brady et al. 2014	0	KJ523260	KJ523205	KJ523852	KJ523322	KJ523401	KJ523466	KJ523797	KJ523742	KJ523667	KJ523584	KJ523521
Dorylinae	Cerapachys	Cerapachys.MG43	Brady et al. 2014	0	KJ523261	KJ523206	KJ523853	KJ523323	KJ523402	KJ523467	KJ523798	KJ523743	KJ523668	KJ523585	KJ523522
Dorylinae	Cerapachys	Cerapachys.nkomoensis	Brady et al. 2014	0	KJ523262	KJ523207	KJ523854	KJ523324	KJ523403	KJ523468	KJ523799	KJ523744	KJ523669	KJ523586	KJ523523
Dorylinae	Cerapachys	Cerapachys.P_MG09	Brady et al. 2014	0	KJ523263	KJ523208	KJ523855	KJ523325	KJ523404	KJ523469	KJ523800	KJ523745	KJ523670	KJ523587	KJ523524
Dorylinae	Cerapachys	Cerapachys.paradoxus	Brady et al. 2014	0	KJ523264	KJ523209	KJ523856	KJ523326	KJ523405	KJ523470	KJ523801	KJ523746	KJ523671	KJ523588	KJ523525
Dorylinae	Cerapachys	Cerapachys.PG01	Brady et al. 2014	0	KJ523265	KJ523210	KJ523857	KJ523327	KJ523406	KJ523471	KJ523802	KJ523747	KJ523672	KJ523589	KJ523526
Dorylinae	Cerapachys	Cerapachys.sauteri	Brady et al. 2014	0	KJ523266	KJ523211	KJ523858	KJ523328	KJ523407	KJ523472	KJ523803	KJ523748	KJ523673	KJ523590	KJ523527
Dorylinae	Cerapachys	Cerapachys.sexspinus1	Brady et al. 2014	0	EF012852	EF012980	EF013108	KJ523329	KJ523408	EF013244	EF013406	EF013560	KJ523674	KJ523591	EF013688
Dorylinae	Cerapachys	Cerapachys.splendens	Brady et al. 2014	0	KJ523267	KJ523212	KJ523859	KJ523330	KJ523409	KJ523473	KJ523804	KJ523749	KJ523675	KJ523592	KJ523528
Dorylinae	Cerapachys	Cerapachys.suscitatus	Brady et al. 2014	0	KJ523268	KJ523213	KJ523860	KJ523331	KJ523410	KJ523474	KJ523805	KJ523750	KJ523676	KJ523593	KJ523529
Dorylinae	Cerapachys	Cerapachys.sylvicola	Brady et al. 2014	0	KJ523269	KJ523214	KJ523861	KJ523332	KJ523411	KJ523475	KJ523806	KJ523751	KJ523677	KJ523594	KJ523530
Dorylinae	Cerapachys	Cerapachys.TH01	Brady et al. 2014	0	KJ523270	KJ523215	KJ523862	KJ523333	KJ523412	KJ523476	KJ523807	KJ523752	KJ523678	KJ523595	KJ523531
Dorylinae	Cerapachys	Cerapachys.TH02	Brady et al. 2014	0	KJ523271	KJ523216	KJ523863	KJ523334	KJ523413	KJ523477	KJ523808	KJ523753	KJ523679	KJ523596	KJ523532
Dorylinae	Cerapachys	Cerapachys.TH03	Brady et al. 2014	0	KJ523272	KJ523217	KJ523864	KJ523335	KJ523414	KJ523478	KJ523809	KJ523754	KJ523680	KJ523597	KJ523533
Dorylinae	Cerapachys	Cerapachys.typhlus	Brady et al. 2014	0	KJ523273	KJ523218	KJ523865	KJ523336	KJ523415	KJ523479	KJ523810	KJ523755	KJ523681	KJ523598	KJ523534
outgroup.A	Chalybion	Chalybion.californicum	Schmidt 2013	0		EF012981	EF013109			EF013245	EF013407	EF013561			EF013689
Dorylinae	Cheliomyrmex	Cheliomyrmex.cf_morosus	Brady et al. 2014	0	EF012854	EF012982	EF013110	KJ523337	JX310577	EF013246	EF013408	EF013562	KJ523682	KJ523599	EF013690
Dolichoderinae	Chronoxenus	Chronoxenus.wroughtonii_javanus	Ward et al. 2010	0	FJ939754	FJ939786	FJ939818	FJ939853	FJ939907	FJ940054	FJ939957	FJ939989			FJ940022
outgroup.B	Chyphotes	Chyphotes.mellipes	Schmidt 2013	0		AY703552	AY703686			EF013248	EF013409	AY703753			AY703619
Formicinae	Colobopsis	Colobopsis.BCA01	Brady et al. 2006	0	EF012846	EF012974	EF013102			EF013235	EF013397	EF013554			EF013682
Formicinae	Colobopsis	Colobopsis.conithorax	Brady et al. 2006	0	EF012847	EF012975	EF013103			EF013236	EF013398	EF013555			EF013683
Myrmicinae	Colobostruma	Colobostruma.sp.	Moreau et al. 2006	0	DQ353437	DQ353627	DQ352981					DQ353175			DQ353032
Myrmicinae	Colobostruma	Colobostruma.unicorna	Ward et al. 2015	0	KJ860091	KJ859903	KJ861180	KJ860958	KJ860718	KJ860520	KJ859717	KJ861365	KJ861560	KJ860289	KJ861791
Amblyoponinae	Concoctio	Concoctio.concenta1	Brady et al. 2006	0	EF012855	EF012983	EF013111			EF013248	EF013410	EF013563			EF013691
Myrmicinae	Crematogaster	Crematogaster.acuta	Ward et al. 2015	0	KJ860092	KJ859904	KJ861181	KJ860959	KJ860719	KJ860521	KJ859718	KJ861366	KJ861561	KJ860290	KJ861792
Myrmicinae	Crematogaster	Crematogaster.emeryana	Ward et al. 2015	0	EF012856	EF012984	EF013112	KJ860960	KJ860720	EF013249	EF013411	EF013564	KJ861562	KJ860291	EF013692
Myrmicinae	Crematogaster	Crematogaster.kelleri	Ward et al. 2015	0	KJ860093	KJ859905	KJ861182	KJ860961	KJ860721	KJ860522	KJ859719	KJ861367	KJ861563	KJ860292	KJ861793
Myrmicinae	Crematogaster	Crematogaster.modiglianii	Ward et al. 2015	0	KJ860094	KJ859906	KJ861183	KJ860962	KJ860722	KJ860523	KJ859720	KJ861368	KJ861564	KJ860293	KJ861794
Myrmicinae	Crematogaster	Crematogaster.navajoa	Moreau et al. 2006	0	DQ353424	DQ353637	DQ352970					DQ353209			DQ353007
Myrmicinae	Crematogaster	Crematogaster.sordidula	Ward et al. 2015	0	KJ860095	KJ859907	KJ861184	KJ860963	KJ860723	KJ860524	KJ859721	KJ861369	KJ861565	KJ860294	KJ861795
Myrmicinae	Crematogaster	Crematogaster.sp.	Schultz & Brady 2008	0						EU204328+EU204419	EU204570	EU204494+EU204251			EU204175
Myrmicinae	Cryptomyrmex	Cryptomyrmex.boltoni	Ward et al. 2015	0	KJ860096	KJ859908	KJ861185	KJ860964	KJ860724	KJ860525	KJ859722	KJ861370	KJ861566	KJ860295	KJ861796
Ponerinae	Cryptopone	Cryptopone.gilva1	Moreau et al. 2006	0	DQ353517	DQ353646	DQ352891					DQ353260			DQ353126
Ponerinae	Cryptopone	Cryptopone.sauteri	Schmidt 2013	0		JQ023510			JX310579			JN675413			JN419130
Dorylinae	Cylindromyrmex	Cylindromyrmex.meinerti	Brady et al. 2014	0	KJ523274	KJ523219	KJ523866	KJ523338	KJ523416	KJ523480	KJ523811	KJ523756	KJ523683	KJ523600	KJ523535
Dorylinae	Cylindromyrmex	Cylindromyrmex.striatus	Brady et al. 2014	0	AY867441	AY867457	AY867473	KJ523339	KJ523417	EF013250	EF013412	AY867488	KJ523684	KJ523601	AY867426
Myrmicinae	Cyphoidris	Cyphoidris.exalta	Ward et al. 2015	0	KJ860097	KJ859909	GQ410990	KJ860965	KJ860725	KJ860526	GQ410981	GQ411015	KJ861567	KJ860296	KJ861797
Myrmicinae	Cyphomyrmex	Cyphomyrmex.cornutus	Ward et al. 2015	0	KJ860098	KJ859910	KJ861186	KJ860966	KJ860726	KJ860527	KJ859723	KJ861371	KJ861568	KJ860297	KJ861798
Myrmicinae	Cyphomyrmex	Cyphomyrmex.faunulus	Schultz & Brady 2008	0						EU204320+EU204411	EU204562	EU204487+EU204244			EU204167
Myrmicinae	Cyphomyrmex	Cyphomyrmex.longiscapus_cf	Ward et al. 2015	0	KJ860099	KJ859911	KJ861187	KJ860967	KJ860727	KJ860528	KJ859724	KJ861372	KJ861569	KJ860298	KJ861799
Myrmicinae	Cyphomyrmex	Cyphomyrmex.minutus	Schultz & Brady 2008	0						EU204342+EU204433	EU204583	EU204508+EU204265			EU204189
Myrmicinae	Cyphomyrmex	Cyphomyrmex.muelleri	Schultz & Brady 2008	0						EU204369+EU204459	EU204610	EU204535+EU204292			EU204216
Myrmicinae	Cyphomyrmex	Cyphomyrmex.new sp.	Schultz & Brady 2008	0						EU204354	EU204595	EU204520+EU204277			EU204201
Myrmicinae	Dacatria	Dacatria.templaris	Ward et al. 2015	0	KJ860100	KJ859912	KJ861188	KJ860968	KJ860728	KJ860529	KJ859725	KJ861373	KJ861570	KJ860299	KJ861800
Myrmicinae	Dacetinops	Dacetinops.ignotus_cf	Ward et al. 2015	0	KJ860101	KJ859913	KJ861189	KJ860969	KJ860729	KJ860530	KJ859726	KJ861374	KJ861571	KJ860300	KJ861801
Myrmicinae	Daceton	Daceton.armigerum	Ward et al. 2015	0	EF012857	EF012985	EF013113	KJ860970	KJ860730	EF013251	EF013413	EF013565	KJ861572	KJ860301	EF013693
outgroup.B	Dasymutilla	Dasymutilla.aureola	Schmidt 2013	0		EF012986	EF013114			EF013252	EF013414	EF013566			EF013694
Ponerinae	Diacamma	Diacamma.rugosum	Schmidt 2013	0					JX310580			JN675414			JN419131
Ponerinae	Diacamma	Diacamma.sp.	Moreau et al. 2006	0	DQ353519	DQ353618	DQ352987
Ponerinae	Diacamma	Diacamma.sp._Indo1	Schmidt 2013	0		JQ023511			JX310581			JN675415			JN419132
Myrmicinae	Diaphoromyrma	Diaphoromyrma.sofiae	Ward et al. 2015	0	KJ860102	KJ859914	KJ861190	KJ860971	KJ860731	KJ860531	KJ859727	KJ861375	KJ861573	KJ860302	KJ861802
Myrmicinae	Dicroaspis	Dicroaspis.KM01	Ward et al. 2015	0	KJ860103	KJ859915	KJ861191	KJ860972	KJ860732	KJ860532	KJ859728	KJ861376	KJ861574	KJ860303	KJ861803
Myrmicinae	Dilobocondyla	Dilobocondyla.borneensis_cf	Ward et al. 2015	0	KJ860104	KJ859916	KJ861192	KJ860973	KJ860733	KJ860533	KJ859729	KJ861377	KJ861575	KJ860304	KJ861804
Myrmicinae	Dilobocondyla	Dilobocondyla.sp.	Moreau et al. 2006	0	DQ353442	DQ353642	DQ352906					DQ353191			DQ353009
Ponerinae	Dinoponera	Dinoponera.australis	Schmidt 2013	0					JX310582			JN675416			JN419133
Ponerinae	Dinoponera	Dinoponera.gigantea	Moreau et al. 2006	0	DQ353518	DQ353608	DQ352976					DQ353255
Myrmicinae	Diplomorium	Diplomorium.longipenne	Ward et al. 2015	0	KJ860105	KJ859917	KJ861193	KJ860974	KJ860734	KJ860534	KJ859730	KJ861378	KJ861576	KJ860305	KJ861805
Proceratiinae	Discothyrea	Discothyrea.MAD07	Brady et al. 2006	0	EF012859	EF012987	EF013115			EF013253	EF013415	EF013567			EF013695
Proceratiinae	Discothyrea	Discothyrea.sp.	Moreau et al. 2006	0	DQ353543	DQ353631	DQ352889								DQ353102
Dolichoderinae	Doleromyrma	Doleromyrma.darwiniana	Ward et al. 2010	0	FJ939755	FJ939787	FJ939819	FJ939854	FJ939908	FJ940055	FJ939958	FJ939990			FJ940023
Dolichoderinae	Dolichoderus	Dolichoderus.debilis	Ward et al. 2010	0	FJ939756	FJ939788	FJ939820	FJ939855	FJ939909	FJ940056	FJ939959	FJ939991			FJ940024
Dolichoderinae	Dolichoderus	Dolichoderus.decollatus	Ward et al. 2010	0	FJ939757	FJ939789	FJ939821	FJ939856	FJ939910	FJ940057	FJ939960	FJ939992			FJ940025
Dolichoderinae	Dolichoderus	Dolichoderus.erectilobus	Ward et al. 2010	0	FJ939758	FJ939790	FJ939822	FJ939857	FJ939911	FJ940058	FJ939961	FJ939993			FJ940026
Dolichoderinae	Dolichoderus	Dolichoderus.imitator	Moreau et al. 2006	0	DQ353500	DQ353570	DQ352930								DQ353069
Dolichoderinae	Dolichoderus	Dolichoderus.lamellosus	Ward et al. 2010	0	FJ939759	FJ939791	FJ939823	FJ939858	FJ939912	FJ940059	FJ939962	FJ939994			FJ940027
Dolichoderinae	Dolichoderus	Dolichoderus.pustulatus	Brady et al. 2014	0	FJ939760	FJ939792	FJ939824	FJ939859	FJ939913	FJ940060	FJ939963	FJ939995	KJ523685	KJ523602	FJ940028
Dolichoderinae	Dolichoderus	Dolichoderus.scabridus	Ward et al. 2010	0	EF012860	EF012988	EF013116	FJ939860	FJ939914	EF013254	EF013416	EF013568			EF013696
Myrmicinae	Dolopomyrmex	Dolopomyrmex.pilatus	Ward et al. 2015	0	KJ860106	KJ859918	KJ861194	KJ860975	KJ860735	KJ860535	KJ859731	KJ861379	KJ861577	KJ860306	KJ861806
Dorylinae	Dorylus	Dorylus.emeryi opacus	Brady et al. 2014	0	KJ523276	KJ523221	KJ523868	KJ523343	KJ523421	KJ523482	KJ523813	KJ523758	KJ523689	KJ523606	KJ523537
Dorylinae	Dorylus	Dorylus.GA01	Brady et al. 2014	0	KJ523275	KJ523220	KJ523867	KJ523340	KJ523418	KJ523481	KJ523812	KJ523757	KJ523686	KJ523603	KJ523536
Dorylinae	Dorylus	Dorylus.helvolus	Brady et al. 2014	0	AY867442	AY867458	AY867474	KJ523341	KJ523419	EF013255	EF013417	AY867489	KJ523687	KJ523604	AY867427
Dorylinae	Dorylus	Dorylus.laevigatus	Brady et al. 2014	0	EF012861	EF012989	EF013117	KJ523342	KJ523420	EF013256	EF013418	EF013569	KJ523688	KJ523605	EF013697
Dorylinae	Dorylus	Dorylus.mayri	Moreau et al. 2006	0	DQ353512	DQ353553	DQ352887					DQ353265			DQ353109
Dorylinae	Dorylus	Dorylus.wilverthi	Moreau et al. 2006	0	DQ353511	DQ353595	DQ352880					DQ353264			DQ353108
Dolichoderinae	Dorymyrmex	Dorymyrmex.bicolor	Ward et al. 2010	0	EF012862	EF012990	EF013118	FJ939861	FJ939915	EF013257	EF013419	EF013570			EF013698
Dolichoderinae	Dorymyrmex	Dorymyrmex.elegans	Moreau et al. 2006	0	DQ353499	DQ353633	DQ352955					DQ353155			DQ353062
Dolichoderinae	Dorymyrmex	Dorymyrmex.planidens	Ward et al. 2010	0	FJ939761	FJ939793	FJ939825	FJ939862	FJ939916	FJ940061	FJ939964	FJ939996			FJ940029
Dorylinae	Eciton	Eciton.hamatum	Moreau et al. 2006	0	DQ353509	DQ353562	DQ352937					DQ353266			DQ353113
Dorylinae	Eciton	Eciton.vagans	Brady et al. 2014	0	EF012863	EF012991	EF013119	KJ523344	KJ523422	EF013258	EF013420	EF013571	KJ523690	KJ523607	EF013699
Ectatomminae	Ectatomma	Ectatomma.brunneum	Moreau et al. 2006	0	DQ353457		DQ352934					DQ353219			DQ353098
Ectatomminae	Ectatomma	Ectatomma.opaciventre	Brady et al. 2006	0	AY703492	AY703559	AY703693			EF013259	EF013421	AY703760			AY703626
Ponerinae	Ectomomyrmex	Ectomomyrmex.sp._Mal1	Schmidt 2013	0		JQ023534			JX310632			JN675453			JN419159
Ponerinae	Ectomomyrmex	Ectomomyrmex.sp._Mal2	Schmidt 2013	0		JQ023535			JX310633			JN675454			JN419160
Ponerinae	Ectomomyrmex	Ectomomyrmex.sp._Mal3	Schmidt 2013	0		JQ023536			JX310634			JN675455			JN419161
Ponerinae	Emeryopone	Emeryopone.buttelreepeni	Schmidt 2013	0		JQ023512			JX310583			JN675417			JN419134
Myrmicinae	Epelysidris	Epelysidris.brocha	Ward et al. 2015	0	KJ860135	KJ859947	KJ861222	KJ861010	KJ860773	KJ860564	KJ859759	KJ861407	KJ861615	KJ860344	KJ861835
Myrmicinae	Epopostruma	Epopostruma.monstrosa	Ward et al. 2015	0	KJ860107	KJ859919	KJ861195	KJ860976	KJ860736	KJ860536	KJ859732	KJ861380	KJ861578	KJ860307	KJ861807
Ponerinae	Euponera	Euponera.sikorae2	Schmidt 2013	0		EF013032	EF013160		JX310629	EF013313	EF013475	EF013612			JN419150
Formicinae	Euprenolepis	Euprenolepis.procera	LaPolla et al. 2011	0				JN562400	FJ982605	EF013268	EF013430				EF013706
Formicinae	Euprenolepis	Euprenolepis.wittei	LaPolla et al. 2011	0				JN562401	FJ982608	EF013294	EF013456				EF013724
Myrmicinae	Eurhopalothrix	Eurhopalothrix.australis	Ward et al. 2015	0	KJ860108	KJ859920	KJ861196	KJ860977	KJ860737	KJ860537	KJ859733	KJ861381	KJ861579	KJ860308	KJ861808
Myrmicinae	Eurhopalothrix	Eurhopalothrix.bolaui	Brady et al. 2006	0	EF012864	EF012992	EF013120			EF013260	EF013422	EF013572			EF013700
Myrmicinae	Eurhopalothrix	Eurhopalothrix.gravis	Ward et al. 2015	0	EF012864	EF012992	EF013120	KJ860978	KJ860738	EF013260	EF013422	EF013572	KJ861580	KJ860309	EF013700
Myrmicinae	Eurhopalothrix	Eurhopalothrix.sp.	Moreau et al. 2006	0	DQ353419	DQ353592	DQ352919					DQ353210			DQ353050
Myrmicinae	Eutetramorium	Eutetramorium.mocquerysi	Ward et al. 2015	0	EF012865	EF012993	EF013121	KJ860979	KJ860739	EF013261	EF013423	EF013573	KJ861581	KJ860310	EF013701
Myrmicinae	Eutetramorium	Eutetramorium.sp.	Moreau et al. 2006	0	DQ353404	DQ353692	DQ352882					DQ353164
Dolichoderinae	Forelius	Forelius.chalybaeus	Ward et al. 2010	0	FJ939762	FJ939794	FJ939826	FJ939863	FJ939917	FJ940062	FJ939965	FJ939997			FJ940030
Dolichoderinae	Forelius	Forelius.pruinosus2	Ward et al. 2010	0	EF012866	EF012994	EF013122	FJ939864	FJ939918	EF013262	EF013424	EF013574			EF013702
Formicinae	Formica	Formica.moki	Brady et al. 2006	0	AY703493	AY703560	AY703694			EF013263	EF013425	AY703761			AY703627
Formicinae	Formica	Formica.wheeleri	Moreau et al. 2006	0	DQ353485	DQ353556	DQ352973					DQ353149			DQ353087
Myrmicinae	Formicoxenus	Formicoxenus.diversipilosus	Ward et al. 2015	0	KJ860109	KJ859921	KJ861197	KJ860980	KJ860740	KJ860538	KJ859734	KJ861382	KJ861582	KJ860311	KJ861809
Myrmicinae	Formicoxenus	Formicoxenus.provancheri	Moreau et al. 2006	0	DQ353412	DQ353587	DQ352998					DQ353168			DQ353011
Dolichoderinae	Froggattella	Froggattella.kirbii	Ward et al. 2010	0	FJ939763	FJ939795	FJ939827	FJ939865	FJ939919	FJ940063	FJ939966	FJ939998			FJ940031
Dolichoderinae	Froggattella	Froggattella.latispina	Moreau et al. 2006	0	DQ353494	DQ353619	DQ352983					DQ353199			DQ353059
Myrmicinae	Gauromyrmex	Gauromyrmex.acanthinus	Ward et al. 2015	0	KJ860110	KJ859922	KJ861198	KJ860981	KJ860741	KJ860539	KJ859735	KJ861383	KJ861583	KJ860312	KJ861810
Ectatomminae	Gnamptogenys	Gnamptogenys.sp.	Moreau et al. 2006	0	DQ353458	DQ353679	DQ352943					DQ353201			DQ353099
Ectatomminae	Gnamptogenys	Gnamptogenys.striatula	Brady et al. 2006	0	EF012867	EF012995	EF013123			EF013264	EF013426	EF013575			EF013703
Myrmicinae	Goniomma	Goniomma.blanci	Ward et al. 2015	0	KJ860111	KJ859923	KJ861199	KJ860982	KJ860742	KJ860540	KJ859736	KJ861384	KJ861584	KJ860313	KJ861811
Myrmicinae	Goniomma	Goniomma.hispanicum	Moreau et al. 2006	0	DQ353443	DQ353647	DQ352905					DQ353236			DQ353022
Dolichoderinae	Gracilidris	Gracilidris.pombero	Ward et al. 2010	0	FJ939764	FJ939796	FJ939828	FJ939866	FJ939920	FJ940064	FJ939967	FJ939999			FJ940032
Ponerinae	Hagensia	Hagensia.havilandi	Schmidt 2013	0		JQ023537			JX310622						JN419162
Myrmicinae	Harpagoxenus	Harpagoxenus.sublaevis	Ward et al. 2015	0	KJ860112	KJ859924	KJ861200	KJ860983	KJ860743	KJ860541	KJ859737	KJ861385	KJ861585	KJ860314	KJ861812
Ponerinae	Harpegnathos	Harpegnathos.saltator	Schmidt 2013	0		JQ023513			JX310584			JN675418			JN419135
Ponerinae	Harpegnathos	Harpegnathos.venator	Schmidt 2013	0		JQ023514			JX310585			JN675419			JN419136
Heteroponerinae	Heteroponera	Heteroponera.microps	Moreau et al. 2006	0	DQ353528	DQ353689	DQ352865					DQ353249			DQ353023
Heteroponerinae	Heteroponera	Heteroponera.panamensis3	Schmidt 2013	0		EF012996	EF013124		JX310586	EF013265	EF013427	EF013576			EF013704
Myrmicinae	Huberia	Huberia.brounii	Ward et al. 2015	0	KJ860113	KJ859925	KJ861201	KJ860984	KJ860744	KJ860542	KJ859738	KJ861386	KJ861586	KJ860315	KJ861813
Myrmicinae	Hylomyrma	Hylomyrma.blandiens	Ward et al. 2015	0	KJ860114	KJ859926	KJ861202	KJ860985	KJ860745	KJ860543	KJ859739	KJ861387	KJ861587	KJ860316	KJ861814
Ponerinae	Hypoponera	Hypoponera.inexorata	Moreau et al. 2006	0	DQ353526	DQ353624	DQ352974								DQ353129
Ponerinae	Hypoponera	Hypoponera.opacior2	Schmidt 2013	0		EU155410	AY703689		JX310587	EF013266	EF013428	EU155445			EU155464
Ponerinae	Hypoponera	Hypoponera.sakalava2	Schmidt 2013	0		JQ023515	EF013125		JX310588	EF013267	EF013429	EF013577			JN419137
Ponerinae	Hypoponera	Hypoponera.sp._Mal1	Schmidt 2013	0		JQ023516			JX310589			x			JN419138
Ponerinae	Hypoponera	Hypoponera.sp._Mal2	Schmidt 2013	0		JQ023517			JX310590			JN675420			JN419139
Ponerinae	Hypoponera	Hypoponera.sp._Mal3	Schmidt 2013	0		JQ023518			JX310591			JN675421+JN675422			JN419140
Dolichoderinae	Iridomyrmex	Iridomyrmex.AU01	Ward et al. 2010	0	FJ939765	FJ939797	FJ939829	FJ939867	FJ939921	FJ940065	FJ939968	FJ940000			FJ940033
Dolichoderinae	Iridomyrmex	Iridomyrmex.pallidus	Ward et al. 2010	0	FJ939766	FJ939798	FJ939830	FJ939868	FJ939922	FJ940066	FJ939969	FJ940001			FJ940034
Dolichoderinae	Iridomyrmex	Iridomyrmex.sanguineus	Ward et al. 2010	0	FJ939767	FJ939799	FJ939831	FJ939869	FJ939923	FJ940067	FJ939970	FJ940002			FJ940035
Dolichoderinae	Iridomyrmex	Iridomyrmex.spadius	Moreau et al. 2006	0	DQ353492	DQ353605	DQ352912					DQ353207			DQ353045
Myrmicinae	Kalathomyrmex	Kalathomyrmex.emeryi2	Ward et al. 2015	0	KJ860115	KJ859927	KJ861203	KJ860986	KJ860746	KJ860544	KJ859740	KJ861388	KJ861588	KJ860317	KJ861815
Myrmicinae	Kartidris	Kartidris.sparsipila	Ward et al. 2015	0	KJ860116	KJ859928	KJ861204	KJ860987	KJ860747	KJ860545	KJ859741	KJ861389	KJ861589	KJ860318	KJ861816
Myrmicinae	Kempfidris	Kempfidris.inusualis	Ward et al. 2015	0	KJ860117	KJ859929	KJ861205	KJ860988	KJ860748	KJ860546	KJ859742	KJ861390	KJ861590	KJ860319	KJ861817
Dorylinae	Labidus	Labidus.praedator	Brady et al. 2014	0	KJ523277	KJ523222	KJ523869	KJ523345	KJ523423	KJ523483	KJ523814	KJ523759	KJ523691	KJ523608	KJ523538
Dorylinae	Labidus	Labidus.spininodis	Moreau et al. 2006	0	DQ353508	DQ353634	DQ352944					DQ353269			DQ353112
Myrmicinae	Lachnomyrmex	Lachnomyrmex.scrobiculatus	Ward et al. 2015	0	KJ860118	KJ859930	KJ861206	KJ860989	KJ860749	KJ860547	KJ859743	KJ861391	KJ861591	KJ860320	KJ861818
Formicinae	Lasius	Lasius.alienus	Moreau et al. 2006	0	DQ353484	DQ353683	DQ352952					DQ353172			DQ353096
Formicinae	Lasius	Lasius.californicus1	Brady et al. 2014	0	EF012870	EF012998	EF013126	KJ523346	KJ523369	EF013268	EF013430	EF013578	KJ523692	KJ523609	EF013706
Formicinae	Lasius	Lasius.latipes	Moreau et al. 2006	0	DQ353480	DQ353690	DQ352963					DQ353208			DQ353091
Myrmicinae	Lenomyrmex	Lenomyrmex.colwelli	Ward et al. 2015	0	KJ860119	KJ859931	KJ861207	KJ860990	KJ860750	KJ860548	KJ859744	KJ861392	KJ861592	KJ860321	KJ861819
Leptanillinae	Leptanilla	Leptanilla.GRE01.2	Brady et al. 2006	0	EF012871	EF012999	EF013127			EF013269	EF013431	EF013579			EF013707
Leptanillinae	Leptanilla	Leptanilla.RSA01	Brady et al. 2006	0	AY867436	AY867452	AY867468			EF013270	EF013432	AY867483			AY867421
Leptanillinae	Leptanilla	Leptanilla.sp.	Moreau et al. 2006	0	DQ353542	DQ353575	DQ352898					DQ353196			DQ353139
Dorylinae	Leptanilloides	Leptanilloides.femoralis	Brady et al. 2014	0	KJ523278	KJ523223	KJ523870	KJ523347	KJ523424	KJ523484	KJ523815	KJ523760	KJ523693	KJ523610	KJ523539
Dorylinae	Leptanilloides	Leptanilloides.gracilis	Brady et al. 2014	0	KJ523279	KJ523224	KJ523871	KJ523348	KJ523425	KJ523485	KJ523816	KJ523761	KJ523694	KJ523611	KJ523540
Dorylinae	Leptanilloides	Leptanilloides.mckennae	Brady et al. 2014	0	AY867444	AY867460	AY867476	KJ523349	KJ523426	EF013271	EF013433	AY867491	KJ523695	KJ523612	AY867429
Dorylinae	Leptanilloides	Leptanilloides.nomada	Brady et al. 2014	0	AY867443	AY867459	AY867475	KJ523350	KJ523427	EF013272	EF013434	AY867490	KJ523696	KJ523613	AY867428
Dorylinae	Leptanilloides	Leptanilloides.nubecula2	Brady et al. 2014	0	KJ523280	KJ523225	KJ523872	KJ523351	KJ523428	KJ523486	KJ523817	KJ523762	KJ523697	KJ523614	KJ523541
Ponerinae	Leptogenys	Leptogenys.attenuata	Schmidt 2013	0		EU155411			JX310592			EU155446			EU155465
Ponerinae	Leptogenys	Leptogenys.crassicornis	Schmidt 2013	0		JQ023522			JX310593			JN675423			JN419145
Ponerinae	Leptogenys	Leptogenys.diminuta	Brady et al. 2006	0	EF012872	EF013000	EF013128			EF013273	EF013435	EF013580			EF013708
Ponerinae	Leptogenys	Leptogenys.falcigera	Schmidt 2013	0		JQ023519			JX310594			JN675424			JN419142
Ponerinae	Leptogenys	Leptogenys.iridescens	Schmidt 2013	0					JX310595			KC006064			JN419141
Ponerinae	Leptogenys	Leptogenys.occidentalis	Schmidt 2013	0		JQ023520			JX310596			JN675425			JN419143
Ponerinae	Leptogenys	Leptogenys.sp.	Moreau et al. 2006	0	DQ353525	DQ353648	DQ352931					DQ353258			DQ353128
Dolichoderinae	Leptomyrmex	Leptomyrmex.burwelli	Ward et al. 2010	0	EF012873	EF013001	EF013129	FJ939870	FJ939924	EF013274	EF013436	EF013581			EF013709
Myrmicinae	Leptothorax	Leptothorax.muscorum_complex	Ward et al. 2015	0	EF012874	EF013002	EF013130	KJ860991	KJ860751	EF013276	EF013438	EF013582	KJ861593	KJ860322	EF013710
Myrmicinae	Leptothorax	Leptothorax.sp.	Moreau et al. 2006	0	DQ353413	DQ353694	DQ352878					DQ353163
Dolichoderinae	Linepithema	Linepithema.humile	Ward et al. 2010	0	EF012875	EF013003	EF013131	FJ939872	FJ939926	EF013277	EF013439	EF013583			EF013711
Dolichoderinae	Linepithema	Linepithema.keiteli	Ward et al. 2010	0	FJ939768	FJ939800	FJ939832	FJ939873	FJ939927	FJ940068	FJ939971	FJ940003			FJ940036
Dolichoderinae	Liometopum	Liometopum.apiculatum	Ward et al. 2010	0	EF012876	EF013004	EF013132	FJ939874	FJ939928	EF013278	EF013440	EF013584			EF013712
Dolichoderinae	Liometopum	Liometopum.luctuosum	Moreau et al. 2006	0	DQ353503	DQ353590	DQ352946					DQ353165			DQ353072
Dolichoderinae	Liometopum	Liometopum.occidentale	Ward et al. 2010	0	AY867449	AY867465	AY867481	FJ939875	FJ939929	EF013279	EF013441	AY867496			AY867434
Myrmicinae	Liomyrmex	Liomyrmex.gestroi	Ward et al. 2015	0	KJ860120	KJ859932	KJ861208	KJ860992	KJ860752	KJ860549	KJ859745	KJ861393	KJ861594	KJ860323	KJ861820
Ponerinae	Loboponera	Loboponera.politula2	Schmidt 2013	0		JQ023523	EF013133		JX310598	EF013280	EF013442	JN675427			JN419146
Myrmicinae	Lophomyrmex	Lophomyrmex.ambiguus	Ward et al. 2015	0	KJ860121	KJ859933	KJ861209	KJ860993	KJ860753	KJ860550	KJ859746	KJ861394	KJ861595	KJ860324	KJ861821
Myrmicinae	Lophomyrmex	Lophomyrmex.striatulus	Moreau et al. 2006	0	DQ353421	DQ353663	DQ352897					DQ353160			DQ353040
Myrmicinae	Lordomyrma	Lordomyrma.bhutanensis_cf	Ward et al. 2015	0	KJ860122	KJ859934	KJ861210	KJ860994	KJ860754	KJ860551	KJ859747	KJ861395	KJ861596	KJ860325	KJ861822
Myrmicinae	Lordomyrma	Lordomyrma.desupra	Ward et al. 2015	0	KJ860123	KJ859935	GQ410991	GU085766	KJ860755	KJ860552	GQ410982	GQ411016	KJ861597	KJ860326	KJ861823
Dolichoderinae	Loweriella	Loweriella.boltoni	Ward et al. 2010	0	FJ939769	FJ939801	FJ939833	FJ939876	FJ939930	FJ940069	FJ939972	FJ940004			FJ940037
Myrmicinae	Malagidris	Malagidris.belti	Ward et al. 2015	0	KJ860125	KJ859937	KJ861212	KJ860996	KJ860757	KJ860554	KJ859749	KJ861397	KJ861599	KJ860328	KJ861825
Myrmicinae	Malagidris	Malagidris.jugum	Ward et al. 2015	0	KJ860126	KJ859938	KJ861213	KJ860997	KJ860758	KJ860555	KJ859750	KJ861398	KJ861600	KJ860329	KJ861826
Myrmicinae	Manica	Manica.bradleyi1	Brady et al. 2014	0	EF012878	EF013006	EF013134	FJ939877	FJ939931	EF013281	EF013443	EF013586	KJ523698	KJ523615	EF013714
Myrmicinae	Manica	Manica.rubida	Ward et al. 2015	0	KJ860127	KJ859939	KJ861214	KJ860998	KJ860759	KJ860556	KJ859751	KJ861399	KJ861601	KJ860330	KJ861827
Martialinae	Martialis	Martialis.heureka	Schmidt 2013	0		EU913473					EU913474
Ponerinae	Mayaponera	Mayaponera.constricta	Schmidt 2013	0		JQ023542			JX310618			JN675441			JN419167
Myrmicinae	Mayriella	Mayriella.ebbei	Ward et al. 2015	0	EF012879	EF013007	EF013135	GU085788	KJ860760	EF013282	EF013444	EF013587	KJ861602	KJ860331	EF013715
Myrmicinae	Mayriella	Mayriella.transfuga	Moreau et al. 2006	0	DQ353440	DQ353567	DQ353003					DQ353253			DQ353052
Myrmicinae	Megalomyrmex	Megalomyrmex.foreli	Moreau et al. 2006	0	DQ353439	DQ353563	DQ352924								DQ353054
Myrmicinae	Megalomyrmex	Megalomyrmex.silvestrii	Ward et al. 2015	0	KJ860128	KJ859940	KJ861215	KJ860999	KJ860761	KJ860557	KJ859752	KJ861400	KJ861603	KJ860332	KJ861828
Ponerinae	Megaponera	Megaponera.analis	Schmidt 2013	0		JQ023540			JX310610			JN675433			JN419165
Myrmicinae	Melissotarsus	Melissotarsus.insularis	Ward et al. 2015	0	KJ860129	KJ859941	KJ861216	KJ861000	KJ860762	KJ860558	KJ859753	KJ861401	KJ861604	KJ860333	KJ861829
Myrmicinae	Melissotarsus	Melissotarsus.sp.	Moreau et al. 2006	0	DQ353429	DQ353653									DQ353019
Formicinae	Melophorus	Melophorus.sp.	Moreau et al. 2006	0	DQ353468	DQ353576	DQ352872					DQ353226			DQ353095
Myrmicinae	Meranoplus	Meranoplus.castaneus	Ward et al. 2015	0	KJ860130	KJ859942	KJ861217	KJ861001	KJ860763	KJ860559	KJ859754	KJ861402	KJ861605	KJ860334	KJ861830
Myrmicinae	Meranoplus	Meranoplus.mayri	Moreau et al. 2006	0	DQ353420	DQ353591	DQ352928					DQ353237			DQ353006
Myrmicinae	Meranoplus	Meranoplus.radamae	Ward et al. 2015	0	EF012880	EF013008	EF013136	GU085789	KJ860764	EF013283	EF013445	EF013588	KJ861606	KJ860335	EF013716
Myrmicinae	Meranoplus	Meranoplus.sp.	Schultz & Brady 2008	0						EU204346+EU204437	EU204587	EU204512+EU204269			EU204193
Ponerinae	Mesoponera	Mesoponera.ingesta	Schmidt 2013	0					JX310624			JN675446			JN419168
Ponerinae	Mesoponera	Mesoponera.rubra	Schmidt 2013	0					JX310626			JN675448			JN419169
Myrmicinae	Mesostruma	Mesostruma.browni	Ward et al. 2015	0	KJ860131	KJ859943	KJ861218	KJ861002	KJ860765	KJ860560	KJ859755	KJ861403	KJ861607	KJ860336	KJ861831
Myrmicinae	Messor	Messor.denticornis	Ward et al. 2015	0	EF012882	EF013010	EF013138	KJ861004	KJ860767	EF013285	EF013447	EF013590	KJ861609	KJ860338	EF013718
Myrmicinae	Messor	Messor.wasmanni	Ward et al. 2015	0	KJ860132	KJ859944	KJ861219	KJ861005	KJ860768	KJ860561	KJ859756	KJ861404	KJ861610	KJ860339	KJ861832
Myrmicinae	Metapone	Metapone.madagascarica	Ward et al. 2015	0	EF012884	EF013012	EF013140	KJ861006	KJ860769	EF013287	EF013449	EF013592	KJ861611	KJ860340	EF013720
Myrmicinae	Metapone	Metapone.PG01	Ward et al. 2015	0	KJ860133	KJ859945	KJ861220	KJ861007	KJ860770	KJ860562	KJ859757	KJ861405	KJ861612	KJ860341	KJ861833
Myrmicinae	Microdaceton	Microdaceton.tibialis	Ward et al. 2015	0	EF012885	EF013013	EF013141	KJ861008	KJ860771	EF013288	EF013450	EF013593	KJ861613	KJ860342	EF013721
Myrmicinae	Monomorium	Monomorium.antarcticum	Ward et al. 2015	0	KJ860134	KJ859946	KJ861221	KJ861009	KJ860772	KJ860563	KJ859758	KJ861406	KJ861614	KJ860343	KJ861834
Myrmicinae	Monomorium	Monomorium.denticulatum	Ward et al. 2015	0	KJ860137	KJ859949	KJ861224	KJ861012	KJ860775	KJ860566	KJ859761	KJ861409	KJ861617	KJ860346	KJ861837
Myrmicinae	Monomorium	Monomorium.ergatogyna	Ward et al. 2015	0	EF012886	EF013014	EF013142	KJ861014	KJ860777	EF013290	EF013452	EF013594	KJ861619	KJ860348	EF013722
Myrmicinae	Monomorium	Monomorium.exiguum	Ward et al. 2015	0	KJ860139	KJ859951	KJ861226	KJ861015	KJ860778	KJ860568	KJ859763	KJ861411	KJ861620	KJ860349	KJ861839
Myrmicinae	Monomorium	Monomorium.fieldi_nr	Ward et al. 2015	0	KJ860141	KJ859953	KJ861228	KJ861017	KJ860780	KJ860570	KJ859765	KJ861413	KJ861622	KJ860351	KJ861841
Myrmicinae	Monomorium	Monomorium.hanneli	Ward et al. 2015	0	KJ860143	KJ859955	KJ861230	KJ861019	KJ860782	KJ860572	KJ859767	KJ861415	KJ861624	KJ860353	KJ861843
Myrmicinae	Monomorium	Monomorium.latinode	Ward et al. 2015	0	KJ860144	KJ859956	KJ861231	KJ861020	KJ860783	KJ860573	KJ859768	KJ861416	KJ861625	KJ860354	KJ861844
Myrmicinae	Monomorium	Monomorium.madecassum	Ward et al. 2015	0	KJ860145	KJ859957	KJ861232	KJ861021	KJ860784	KJ860574	KJ859769	KJ861417	KJ861626	KJ860355	KJ861845
Myrmicinae	Monomorium	Monomorium.MG04	Ward et al. 2015	0	KJ860146	KJ859958	KJ861233	KJ861022	KJ860785	KJ860575	KJ859770	KJ861418	KJ861627	KJ860356	KJ861846
Myrmicinae	Monomorium	Monomorium.pharaonis	Ward et al. 2015	0	KJ860147	KJ859959	KJ861234	KJ861023	KJ860786	KJ860576	KJ859771	KJ861419	KJ861628	KJ860357	KJ861847
Myrmicinae	Mycetagroicus	Mycetagroicus.triangularis	Schultz & Brady 2008	0						EU204371+EU204461	EU204612	EU204537+EU204294			EU204218
Myrmicinae	Mycetarotes	Mycetarotes.acutus	Ward et al. 2015	0	KJ860150	KJ859962	KJ861237	KJ861026	KJ860789	KJ860579	KJ859774	KJ861422	KJ861631	KJ860360	KJ861850
Myrmicinae	Mycetarotes	Mycetarotes.cf. parallelus	Schultz & Brady 2008	0						EU204307+EU204398	EU204549	EU204474+EU204231			EU204154
Myrmicinae	Mycetophylax	Mycetophylax.conformis	Schultz & Brady 2008	0						EU204319+EU204410	EU204561	EU204486+EU204243			EU204166
Myrmicinae	Mycetophylax	Mycetophylax.morschi	Schultz & Brady 2008	0						EU204365+EU204455	EU204606	EU204531+EU204288			EU204212
Myrmicinae	Mycetosoritis	Mycetosoritis.clorindae	Schultz & Brady 2008	0						EU204370+EU204460	EU204611	EU204536+EU204293			EU204217
Myrmicinae	Mycetosoritis	Mycetosoritis.hartmanni	Ward et al. 2015	0	KJ860151	KJ859963	KJ861238	KJ861027	KJ860790	KJ860580	KJ859775	KJ861423	KJ861632	KJ860361	KJ861851
Myrmicinae	Mycocepurus	Mycocepurus.curvispinosus	Schultz & Brady 2008	0						EU204343+EU204434	EU204584	EU204509+EU204266			EU204190
Myrmicinae	Mycocepurus	Mycocepurus.goeldii	Ward et al. 2015	0	KJ860152	KJ859964	KJ861239	KJ861028	KJ860791	KJ860581	KJ859776	KJ861424	KJ861633	KJ860362	KJ861852
Myrmicinae	Mycocepurus	Mycocepurus.smithii	Schultz & Brady 2008	0						EU204310+EU204401	EU204552	EU204477+EU204234			EU204157
Ponerinae	Myopias	Myopias.lobosa	Moreau et al. 2006	0	DQ353520	DQ353650	DQ352989					DQ353246			DQ353130
Ponerinae	Myopias	Myopias.sp._Mal1	Schmidt 2013	0		JQ023524			JX310599			JN675428			JN419147
Ponerinae	Myopias	Myopias.tenuis	Schmidt 2013	0		JQ023525			JX310600			JN675429			JN419148
Amblyoponinae	Myopopone	Myopopone.castanea	Moreau et al. 2006	0	DQ353531	DQ353615	DQ352964					DQ353167			DQ353118
Pseudomyrmecinae	Myrcidris	Myrcidris.epicharis	Brady et al. 2006	0	AY703517	AY703584	AY703718			EF013291	EF013453	AY703785			AY703651
Myrmeciinae	Myrmecia	Myrmecia.fulviculis	Moreau et al. 2006	0	DQ353462	DQ353625	DQ352925					DQ353151			DQ353125
Myrmeciinae	Myrmecia	Myrmecia.pyriformis1	Brady et al. 2014	0	AY703500	AY703567	AY703701	FJ939878	FJ939932	EF013292	EF013454	AY703768	KJ523699	KJ523616	AY703634
Myrmicinae	Myrmecina	Myrmecina.americana	Ward et al. 2015	0	KJ860153	KJ859965	KJ861240	KJ861029	KJ860792	KJ860582	KJ859777	KJ861425	KJ861634	KJ860363	KJ861853
Myrmicinae	Myrmecina	Myrmecina.graminicola	Ward et al. 2015	0	EF012887	EF013015	EF013143	GU085790	KJ860793	EF013293	EF013455	EF013595	KJ861635	KJ860364	EF013723
Myrmicinae	Myrmecina	Myrmecina.PG01	Ward et al. 2015	0	KJ860154	KJ859966	KJ861241	KJ861030	KJ860794	KJ860583	KJ859778	KJ861426	KJ861636	KJ860365	KJ861854
Formicinae	Myrmecocystus	Myrmecocystus.flaviceps1	Brady et al. 2006	0	EF012888	EF013016	EF013144			EF013294	EF013456	EF013596			EF013724
Formicinae	Myrmecocystus	Myrmecocystus.mexicanus	Moreau et al. 2006	0	DQ353473	DQ353639	DQ352918					DQ353203			DQ353094
Formicinae	Myrmecorhynchus	Myrmecorhynchus.sp.	Moreau et al. 2006	0	DQ353465	DQ353580	DQ352984					DQ353176			DQ353082
Formicinae	Myrmelachista	Myrmelachista.flavocotea	Ward et al. 2015	0	EF012889	EF013017	EF013145	KJ861144	KJ860913	EF013295	EF013457	EF013597	KJ861755	KJ860484	EF013725
Formicinae	Myrmelachista	Myrmelachista.JTL01	Brady et al. 2006	0	EF012889	EF013017	EF013145			EF013295	EF013457	EF013597			EF013725
Formicinae	Myrmelachista	Myrmelachista.sp.	Moreau et al. 2006	0	DQ353482	DQ353673	DQ352958					DQ353240			DQ353092
Myrmicinae	Myrmica	Myrmica.incompleta	Moreau et al. 2006	0	DQ353432	DQ353629	DQ352938					DQ353225			DQ353033
Myrmicinae	Myrmica	Myrmica.kotokui	Ward et al. 2015	0	KJ860155	KJ859967	KJ861242	KJ861031	KJ860795	KJ860584	KJ859779	KJ861427	KJ861637	KJ860366	KJ861855
Myrmicinae	Myrmica	Myrmica.rugiventris	Ward et al. 2015	0	KJ860156	KJ859968	KJ861243	KJ861032	KJ860796	KJ860585	KJ859780	KJ861428	KJ861638	KJ860367	KJ861856
Myrmicinae	Myrmica	Myrmica.striolagaster	Ward et al. 2015	0	EF012890	EF013018	EF013146	KJ861033	KJ860797	EF013296	EF013458	EF013598	KJ861639	KJ860368	EF013726
Myrmicinae	Myrmica	Myrmica.tahoensis	Ward et al. 2015	0	AY703495	AY703562	AY703696	GU085791	KJ860798	EF013297	EF013459	AY703763	KJ861640	KJ860369	AY703629
Myrmicinae	Myrmicaria	Myrmicaria.brunnea	Moreau et al. 2006	0	DQ353411	DQ353616	DQ352893								DQ353014
Myrmicinae	Myrmicaria	Myrmicaria.carinata	Ward et al. 2015	0	KJ860157	KJ859969	KJ861244	KJ861034	KJ860799	KJ860586	KJ859781	KJ861429	KJ861641	KJ860370	KJ861857
Myrmicinae	Myrmicaria	Myrmicaria.exigua	Ward et al. 2015	0	EF012891	EF013019	EF013147	KJ861035	KJ860800	EF013298	EF013460	EF013599	KJ861642	KJ860371	EF013727
Myrmicinae	Myrmicocrypta	Myrmicocrypta.ednaella	Schultz & Brady 2008	0						EU204373+EU204463	EU204614	EU204539+EU204296			EU204220
Myrmicinae	Myrmicocrypta	Myrmicocrypta.infuscata_cf	Ward et al. 2015	0	EF012892	EF013020	EF013148	KJ861037	KJ860802	EF013299	EF013461	EF013600	KJ861644	KJ860373	EF013728
Myrmicinae	Myrmicocrypta	Myrmicocrypta.new sp.	Schultz & Brady 2008	0						EU204356+EU204446	EU204597	EU204522+EU204279			EU204203
Myrmicinae	Myrmicocrypta	Myrmicocrypta.sp.	Schultz & Brady 2008	0						EU204340+EU204431	EU204581	EU204506+EU204263			EU204187
Myrmicinae	Myrmicocrypta	Myrmicocrypta.urichi	Schultz & Brady 2008	0						EU204304+EU204395	EU204546	EU204471+EU204228			EU204151
Myrmicinae	Myrmisaraka	Myrmisaraka.brevis	Ward et al. 2015	0	KJ860159	KJ859971	KJ861246	KJ861038	KJ860803	KJ860588	KJ859783	KJ861431	KJ861645	KJ860374	KJ861859
Formicinae	Myrmoteras	Myrmoteras.iriodum	Brady et al. 2006	0	EF012893	EF013021	EF013149			EF013300	EF013462	EF013601			EF013729
Formicinae	Myrmoteras	Myrmoteras.williamsi	Moreau et al. 2006	0	DQ353475	DQ353657	DQ352913								DQ353078
Amblyoponinae	Mystrium	Mystrium.mysticum2	Schmidt 2013	0		EF013022	EF013150		JX310603	EF013301	EF013463	EF013602			EF013730
Amblyoponinae	Mystrium	Mystrium.rogeri	Moreau et al. 2006	0	DQ353534	DQ353577	DQ352965					DQ353166			DQ353120
Dolichoderinae	Nebothriomyrmex	Nebothriomyrmex.majeri	Ward et al. 2010	0	FJ939770	FJ939802	FJ939834	FJ939879	FJ939933	FJ940070	FJ939973	FJ940005			FJ940038
Dorylinae	Neivamyrmex	Neivamyrmex.CR01	Brady et al. 2014	0	KJ523281	KJ523226	KJ523873	KJ523352	KJ523429	KJ523487	KJ523818	KJ523763	KJ523700	KJ523617	KJ523542
Dorylinae	Neivamyrmex	Neivamyrmex.nigrescens	Brady et al. 2014	0	AY867445	AY867461	AY867477	KJ523353	KJ523430	EF013302	EF013464	AY867492	KJ523701	KJ523618	AY867430
Ponerinae	Neoponera	Neoponera.aenescens	Schmidt 2013	0		JQ023541			JX310608			JN675431			JN419166
Ponerinae	Neoponera	Neoponera.apicalis	Schmidt 2013	0		JQ023544			JX310611			JN675434			JN419171
Ponerinae	Neoponera	Neoponera.carinulata	Schmidt 2013	0		JQ023545			JX310614			JN675437			JN419172
Ponerinae	Neoponera	Neoponera.commutata	Schmidt 2013	0		JQ023550			JX310617			JN675440			JN419181
Ponerinae	Neoponera	Neoponera.fauveli	Schmidt 2013	0		JQ023546			JX310620			JN675443			JN419180
Ponerinae	Neoponera	Neoponera.marginata	Schmidt 2013	0		JQ023551			JX310625			JN675447			JN419182
Ponerinae	Neoponera	Neoponera.unidentata	Schmidt 2013	0		JQ023547			JX310637			JN675458			JN419173
Ponerinae	Neoponera	Neoponera.villosa	Schmidt 2013	0		JQ023548			JX310639			JN675460			JN419174
Myrmicinae	Nesomyrmex	Nesomyrmex.echinatinodis	Ward et al. 2015	0	EF012895	EF013023	EF013151	KJ861040	KJ860805	EF013303	EF013465	EF013603	KJ861647	KJ860376	EF013731
Myrmicinae	Nesomyrmex	Nesomyrmex.madecassus	Ward et al. 2015	0	KJ860161	KJ859973	KJ861248	KJ861041	KJ860806	KJ860590	KJ859785	KJ861433	KJ861648	KJ860377	KJ861861
Myrmicinae	Nesomyrmex	Nesomyrmex.MG01	Ward et al. 2015	0	KJ860162	KJ859974	KJ861249	KJ861042	KJ860807	KJ860591	KJ859786	KJ861434	KJ861649	KJ860378	KJ861862
Myrmicinae	Nesomyrmex	Nesomyrmex.MG08	Ward et al. 2015	0	KJ860163	KJ859975	KJ861250	KJ861043	KJ860808	KJ860592	KJ859787	KJ861435	KJ861650	KJ860379	KJ861863
Myrmicinae	Nesomyrmex	Nesomyrmex.wilda	Ward et al. 2015	0	KJ860164	KJ859976	KJ861251	KJ861044	KJ860809	KJ860593	KJ859788	KJ861436	KJ861651	KJ860380	KJ861864
Dorylinae	Nomamyrmex	Nomamyrmex.esenbeckii1	Brady et al. 2014	0	KJ523282	KJ523227	KJ523874	KJ523354	KJ523431	KJ523488	KJ523819	KJ523764	KJ523702	KJ523619	KJ523543
Myrmeciinae	Nothomyrmecia	Nothomyrmecia.macrops	Brady et al. 2014	0	AY703501	AY703568	AY703702	FJ939880	FJ939934	EF013304	EF013466	AY703769	KJ523703	KJ523620	AY703635
Formicinae	Notoncus	Notoncus.capitatus	Brady et al. 2006	0	EF012896	EF013024	EF013152			EF013305	EF013467	EF013604			EF013732
Formicinae	Notoncus	Notoncus.sp.	Moreau et al. 2006	0	DQ353470	DQ353569	DQ352953					DQ353200			DQ353088
Formicinae	Notostigma	Notostigma.carazzii	Brady et al. 2006	0	EF012897	EF013025	EF013153			EF013306	EF013468	EF013605			EF013733
Formicinae	Nylanderia	Nylanderia.amblyops	LaPolla et al. 2011	0				JN562404	FJ982610	FJ982487	FJ982567				FJ982525
Formicinae	Nylanderia	Nylanderia.cf. madagascarensis	LaPolla et al. 2011	0				JN562405	FJ982623	FJ982500	FJ982580				FJ982538
Formicinae	Nylanderia	Nylanderia.cf. vaga	LaPolla et al. 2011	0				JN562406	FJ982625	FJ982501	FJ982581				FJ982539
Formicinae	Nylanderia	Nylanderia.GUY03	LaPolla et al. 2011	0				JN562407	FJ982628	FJ982504	FJ982584				FJ982542
Formicinae	Nylanderia	Nylanderia.hystrix	Brady et al. 2006	0	EF012906	EF013034	EF013162			EF013316	EF013478	EF013614			EF013742
Formicinae	Nylanderia	Nylanderia.PER01	LaPolla et al. 2011	0				JN562408	FJ982630	FJ982506	FJ982586				FJ982544
Formicinae	Nylanderia	Nylanderia.phantasma	LaPolla et al. 2011	0				JN562409	FJ982633	FJ982509	FJ982589				FJ982547
Formicinae	Nylanderia	Nylanderia.vitiensis	LaPolla et al. 2011	0				JN562410	FJ982634	FJ982510	FJ982590				FJ982548
Formicinae	Nylanderia	Nylanderia.vividula	LaPolla et al. 2011	0				JN562411	FJ982635	FJ982511	FJ982591				FJ982549
Dolichoderinae	Ochetellus	Ochetellus.cf clarithorax	Ward et al. 2010	0	FJ939771	FJ939803	FJ939835	FJ939881	FJ939935	FJ940071	FJ939974	FJ940006			FJ940039
Dolichoderinae	Ochetellus	Ochetellus.glaber	Moreau et al. 2006	0	DQ353491	DQ353588	DQ352948					DQ353154			DQ353058
Myrmicinae	Ochetomyrmex	Ochetomyrmex.neopolitus	Ward et al. 2015	0	KJ860165	KJ859977	KJ861252	KJ861045	KJ860810	KJ860594	KJ859789	KJ861437	KJ861652	KJ860381	KJ861865
Myrmicinae	Ochetomyrmex	Ochetomyrmex.semipolitus	Ward et al. 2015	0	KJ860166	KJ859978	KJ861253	KJ861046	KJ860811	KJ860595	KJ859790	KJ861438	KJ861653	KJ860382	KJ861866
Myrmicinae	Octostruma	Octostruma.EC01	Ward et al. 2015	0	KJ860167	KJ859979	KJ861254	KJ861047	KJ860812	KJ860596	KJ859791	KJ861439	KJ861654	KJ860383	KJ861867
Myrmicinae	Ocymyrmex	Ocymyrmex.fortior_cf	Ward et al. 2015	0	KJ860168	KJ859980	KJ861255	KJ861048	KJ860813	KJ860597	KJ859792	KJ861440	KJ861655	KJ860384	KJ861868
Myrmicinae	Ocymyrmex	Ocymyrmex.picardi	Moreau et al. 2006	0	DQ353418	DQ353645	DQ353002					DQ353252			DQ353043
Ponerinae	Odontomachus	Odontomachus.cephalotes	Schmidt 2013	0		EU155413			JX310604			EU155449			EU155468
Ponerinae	Odontomachus	Odontomachus.clarus1	Moreau et al. 2006	0	DQ353527	DQ353672	DQ352977					DQ353232			DQ353141
Ponerinae	Odontomachus	Odontomachus.coquereli	Brady et al. 2006	0	EF012898	EF013026	EF013154			EF013307	EF013469	EF013606			EF013734
Ponerinae	Odontomachus	Odontomachus.simillimus	Schmidt 2013	0		JQ023526			JX310606			JN675430			JN419149
Ponerinae	Odontoponera	Odontoponera.transversa2	Schmidt 2013	0		EU155422	EF013155		JX310607	EF013308	EF013470	EU155459			EU155478
Formicinae	Oecophylla	Oecophylla.smaragdina1	Brady et al. 2006	0	EF012900	EF013028	EF013156			EF013309	EF013471	EF013608			EF013736
Amblyoponinae	Onychomyrmex	Onychomyrmex.hedleyi	Brady et al. 2006	0	EF012901	EF013029	EF013157			EF013310	EF013472	EF013609			EF013737
Ponerinae	Ophthalmopone	Ophthalmopone.berthoudi	Schmidt 2013	0					JX310613			JN675436			JN419175
Formicinae	Opisthopsis	Opisthopsis.respiciens	Brady et al. 2006	0	EF012902	EF013030	EF013158			EF013311	EF013473	EF013610			EF013738
Formicinae	Opisthopsis	Opisthopsis.sp.	Moreau et al. 2006	0	DQ353469	DQ353649	DQ352884					DQ353235			DQ353089
Myrmicinae	Orectognathus	Orectognathus.versicolor	Ward et al. 2015	0	EF012903	EF013031	EF013159	KJ861049	KJ860814	EF013312	EF013474	EF013611	KJ861656	KJ860385	EF013739
Myrmicinae	Oxyepoecus	Oxyepoecus.vezenyii	Ward et al. 2015	0	KJ860169	KJ859981	KJ861256	KJ861050	KJ860815	KJ860598	KJ859793	KJ861441	KJ861657	KJ860386	KJ861869
Myrmicinae	Oxyopomyrmex	Oxyopomyrmex.insularis	Moreau et al. 2006	0	DQ353444	DQ353635	DQ352888					DQ353147			DQ353031
Myrmicinae	Oxyopomyrmex	Oxyopomyrmex.santschii	Ward et al. 2015	0	KJ860170	KJ859982	KJ861257	KJ861051	KJ860816	KJ860599	KJ859794	KJ861442	KJ861658	KJ860387	KJ861870
Ponerinae	Pachycondyla	Pachycondyla.crassinoda	Schmidt 2013	0		JQ023533			JX310619			JN675442			JN419158
Ponerinae	Pachycondyla	Pachycondyla.harpax	Schmidt 2013	0		JQ023538			JX310621			JN675444			JN419163
Ponerinae	Pachycondyla	Pachycondyla.impressa	Schmidt 2013	0		JQ023539			JX310623			JN675445			JN419164
Ponerinae	Paltothyreus	Paltothyreus.tarsatus	Schmidt 2013	0					JX310636			JN675457			JN419176
Dolichoderinae	Papyrius	Papyrius.nitidus2	Ward et al. 2010	0	EF012905	EF013033	EF013161	FJ939882	FJ939936	EF013314	EF013476	EF013613			EF013741
Formicinae	Paraparatrechina	Paraparatrechina.cf. oceanica	LaPolla et al. 2011	0				JN562412	FJ982638	FJ982514	FJ982594				FJ982552
Formicinae	Paraparatrechina	Paraparatrechina.glabra	LaPolla et al. 2011	0				JN562413	FJ982639	FJ982515	FJ982595				FJ982553
Formicinae	Paraparatrechina	Paraparatrechina.PHL01	LaPolla et al. 2011	0					FJ982640						FJ982554
Formicinae	Paraparatrechina	Paraparatrechina.PHL02	LaPolla et al. 2011	0				JN562414	FJ982641	JN562445	FJ982596				JN562463
Formicinae	Paraparatrechina	Paraparatrechina.PHL03	LaPolla et al. 2011	0				JN562415	FJ982642	JN562446	FJ982597				FJ982555
Formicinae	Paraparatrechina	Paraparatrechina.weissi	LaPolla et al. 2011	0				JN562416	FJ982643	FJ982516	FJ982598				FJ982556
Paraponerinae	Paraponera	Paraponera.clavata1	Brady et al. 2014	0	AY703489	AY703556	AY703690	KJ523355	KJ523370	EF013315	EF013477	AY703757	KJ523704	KJ523621	AY703623
Myrmicinae	Paratopula	Paratopula.TH01	Ward et al. 2015	0	KJ860171	KJ859983	KJ861258	KJ861052	KJ860817	KJ860600	KJ859795	KJ861443	KJ861659	KJ860388	KJ861871
Formicinae	Paratrechina	Paratrechina.longicornis	LaPolla et al. 2011	0				JN562417	FJ982644	FJ982517	FJ982599				FJ982557
Myrmicinae	Perissomyrmex	Perissomyrmex.snyderi	Ward et al. 2015	0	KJ860172	KJ859984	KJ861259	KJ861053	KJ860818	KJ860601	KJ859796	KJ861444	KJ861660	KJ860389	KJ861872
Myrmicinae	Phalacromyrmex	Phalacromyrmex.fugax	Ward et al. 2015	0	KJ860173	KJ859985	KJ861260	KJ861054	KJ860819	KJ860602	KJ859797	KJ861445	KJ861661	KJ860390	KJ861873
Myrmicinae	Pheidole	Pheidole.antipodum	Ward et al. 2015	0	KJ860069	KJ859881	KJ861158	KJ860929	KJ860688	KJ860498	KJ859695	KJ861344	KJ861530	KJ860259	KJ861769
Myrmicinae	Pheidole	Pheidole.clydei	Ward et al. 2015	0	EF012907	EF013035	EF013163	KJ861055	KJ860820	EF013317	EF013479	EF013615	KJ861662	KJ860391	EF013743
Myrmicinae	Pheidole	Pheidole.dispar	Ward et al. 2015	0	KJ860124	KJ859936	KJ861211	KJ860995	KJ860756	KJ860553	KJ859748	KJ861396	KJ861598	KJ860327	KJ861824
Myrmicinae	Pheidole	Pheidole.fimbriata	Ward et al. 2015	0	KJ860174	KJ859986	KJ861261	KJ861056	KJ860821	KJ860603	KJ859798	KJ861446	KJ861663	KJ860392	KJ861874
Myrmicinae	Pheidole	Pheidole.hyatti	Ward et al. 2015	0	EF012908	EF013036	EF013164	KJ861057	KJ860822	EF013318	EF013480	EF013616	KJ861664	KJ860393	EF013744
Myrmicinae	Pheidole	Pheidole.longispinosa	Ward et al. 2015	0	KJ860175	KJ859987	KJ861262	KJ861058	KJ860823	KJ860604	KJ859799	KJ861447	KJ861665	KJ860394	KJ861875
Myrmicinae	Pheidole	Pheidole.lucioccipitalis	Ward et al. 2015	0	KJ860176	KJ859988	KJ861263	KJ861059	KJ860824	KJ860605	KJ859800	KJ861448	KJ861666	KJ860395	KJ861876
Myrmicinae	Pheidole	Pheidole.pallidula	Ward et al. 2015	0	KJ860177	KJ859989	KJ861264	KJ861060	KJ860825	KJ860606	KJ859801	KJ861449	KJ861667	KJ860396	KJ861877
Myrmicinae	Pheidole	Pheidole.rhea2	Ward et al. 2015	0	KJ860178	KJ859990	KJ861265	KJ861061	KJ860826	KJ860607	KJ859802	KJ861450	KJ861668	KJ860397	KJ861878
Dolichoderinae	Philidris	Philidris.cordata2	Ward et al. 2010	0	EF012910	EF013038	EF013166	FJ939883	FJ939937	EF013320	EF013482	EF013618			EF013746
Ponerinae	Phrynoponera	Phrynoponera.gabonensis	Schmidt 2013	0		JQ023552			JX310641			JN675462			JN419183
Myrmicinae	Pilotrochus	Pilotrochus.besmerus	Ward et al. 2015	0	EF012911	EF013039	EF013167	KJ861062	KJ860827	EF013321	EF013483	EF013619	KJ861669	KJ860398	EF013747
Formicinae	Plagiolepis	Plagiolepis.sp.	Moreau et al. 2006	0	DQ353477	DQ353688	DQ352988					DQ353183			DQ353073
Ponerinae	Platythyrea	Platythyrea.lamellosa	Schmidt 2013	0		JQ023503			JX310642			JN675407			JN419121
Ponerinae	Platythyrea	Platythyrea.mocquerysi	Ward et al. 2015	0	AY867437	AY867453	AY867469	KJ861145	KJ860914	EF013322	EF013484	AY867484	KJ861756	KJ860485	AY867422
Ponerinae	Platythyrea	Platythyrea.punctata2	Schmidt 2013	0		JQ023504	EF013168		JX310643	EF013323	EF013485	EF013620			JN419122
Ponerinae	Platythyrea	Platythyrea.quadridenta	Schmidt 2013	0					JX310644			JN675408			JN419123
Ponerinae	Platythyrea	Platythyrea.strenua	Schmidt 2013	0		EU155423			JX310645			EU155460			EU155479
Ponerinae	Plectroctena	Plectroctena.minor	Schmidt 2013	0					JX310646			JN675463			JN419184
Ponerinae	Plectroctena	Plectroctena.ugandensis2	Schmidt 2013	0		EU155424	EF013169		JX310647	EF013324	EF013486	EU155461			EU155480
Myrmicinae	Podomyrma	Podomyrma.silvicola	Ward et al. 2015	0	KJ860179	KJ859991	KJ861266	KJ861063	KJ860828	KJ860608	KJ859803	KJ861451	KJ861670	KJ860399	KJ861879
Myrmicinae	Podomyrma	Podomyrma.sp.	Moreau et al. 2006	0	DQ353423		DQ352885					DQ353234			DQ353018
Myrmicinae	Poecilomyrma	Poecilomyrma.myrmecodiae	Ward et al. 2015	0	KJ860180	KJ859992	KJ861267	KJ861064	KJ860829	KJ860609	KJ859804	KJ861452	KJ861671	KJ860400	KJ861880
Myrmicinae	Pogonomyrmex	Pogonomyrmex.angustus	Ward et al. 2015	0	KJ860181	KJ859993	KJ861268	KJ861065	KJ860830	KJ860610	KJ859805	KJ861453	KJ861672	KJ860401	KJ861881
Myrmicinae	Pogonomyrmex	Pogonomyrmex.imberbiculus	Ward et al. 2015	0	KJ860182	KJ859994	KJ861269	KJ861066	KJ860831	KJ860611	KJ859806	KJ861454	KJ861673	KJ860402	KJ861882
Myrmicinae	Pogonomyrmex	Pogonomyrmex.maricopa	Moreau et al. 2006	0	DQ353414	DQ353571	DQ352971					DQ353178			DQ353071
Myrmicinae	Pogonomyrmex	Pogonomyrmex.sp.	Schultz & Brady 2008	0						EU204325+EU204416	EU204567	EU204492+EU204249			EU204172
Myrmicinae	Pogonomyrmex	Pogonomyrmex.striatinodus	Ward et al. 2015	0	KJ860183	KJ859995	KJ861270	KJ861067	KJ860832	KJ860612	KJ859807	KJ861455	KJ861674	KJ860403	KJ861883
Myrmicinae	Pogonomyrmex	Pogonomyrmex.subdentatus	Ward et al. 2015	0	EF012914	EF013042	EF013170	KJ861068	KJ860833	EF013325	EF013487	EF013622	KJ861675	KJ860404	EF013750
Myrmicinae	Pogonomyrmex	Pogonomyrmex.vermiculatus	Ward et al. 2015	0	KJ860184	KJ859996	KJ861271	KJ861069	KJ860834	KJ860613	KJ859808	KJ861456	KJ861676	KJ860405	KJ861884
Formicinae	Polyergus	Polyergus.breviceps1	Brady et al. 2006	0	EF012915	EF013043	EF013171			EF013326	EF013488	EF013623			EF013751
Formicinae	Polyrhachis	Polyrhachis.Cyrto01	Brady et al. 2006	0	EF012916	EF013044	EF013172			EF013327	EF013489	EF013624			EF013752
Formicinae	Polyrhachis	Polyrhachis.Hagio01	Brady et al. 2006	0	EF012917	EF013045	EF013173			EF013328	EF013490	EF013625			EF013753
Formicinae	Polyrhachis	Polyrhachis.vindex	Moreau et al. 2006	0	DQ353474	DQ353651	DQ352993					DQ353211			DQ353083
Ponerinae	Ponera	Ponera.pennsylvanica	Schmidt 2013	0		JQ023553						JN675464			JN419185
Ponerinae	Ponera	Ponera.sp._Mal1	Schmidt 2013	0		JQ023554			JX310648			JN675465			JN419186
Formicinae	Prenolepis	Prenolepis.imparis2	Brady et al. 2006	0	EF012919	EF013047	EF013175			EF013330	EF013492	EF013627			EF013755
Formicinae	Prenolepis	Prenolepis.MAL01	LaPolla et al. 2011	0					JN562431	JN562448					JN562464
Formicinae	Prenolepis	Prenolepis.melanogaster	LaPolla et al. 2011	0				JN562421	JN562432	JN562449	JN562458				JN562465
Formicinae	Prenolepis	Prenolepis.nitens	LaPolla et al. 2011	0				JN562422	FJ982649	FJ982519	FJ982602				FJ982560
Formicinae	Prenolepis	Prenolepis.PHL01	LaPolla et al. 2011	0					FJ982650	FJ982520					FJ982561
Formicinae	Prenolepis	Prenolepis.PHL02	LaPolla et al. 2011	0				JN562423	JN562433	JN562450	JN562459				JN562466
Formicinae	Prenolepis	Prenolepis.VIE02	LaPolla et al. 2011	0				JN562424		JN562451
Formicinae	Prenolepis	Prenolepis.VIE05	LaPolla et al. 2011	0				JN562425	JN562434	JN562452					JN562467
Amblyoponinae	Prionopelta	Prionopelta.MAD01.2	Brady et al. 2006	0	EF012920	EF013048	EF013176			EF013331	EF013493	EF013628			EF013756
Amblyoponinae	Prionopelta	Prionopelta.sp.2	Moreau et al. 2006	0	DQ353535	DQ353568	DQ352932					DQ353244			DQ353134
Myrmicinae	Pristomyrmex	Pristomyrmex.orbiceps	Ward et al. 2015	0	KJ860185	KJ859997	KJ861272	KJ861070	KJ860835	KJ860614	KJ859809	KJ861457	KJ861677	KJ860406	KJ861885
Myrmicinae	Pristomyrmex	Pristomyrmex.punctatus	Ward et al. 2015	0	KJ860186	KJ859998	KJ861273	KJ861071	KJ860836	KJ860615	KJ859810	KJ861458	KJ861678	KJ860407	KJ861886
Myrmicinae	Pristomyrmex	Pristomyrmex.sp.	Moreau et al. 2006	0	DQ353441	DQ353557	DQ352920					DQ353179			DQ353028
Myrmicinae	Proatta	Proatta.butteli	Ward et al. 2015	0	KJ860187	KJ859999	KJ861274	KJ861072	KJ860837	KJ860616	KJ859811	KJ861459	KJ861679	KJ860408	KJ861887
Proceratiinae	Probolomyrmex	Probolomyrmex.sp.	Moreau et al. 2006	0	DQ353544	DQ353564	DQ352864					DQ353247			DQ353122
Proceratiinae	Probolomyrmex	Probolomyrmex.tani	Brady et al. 2006	0	EF012922	EF013050	EF013178			EF013333	EF013495	EF013630			EF013758
Proceratiinae	Proceratium	Proceratium.MAD08	Brady et al. 2006	0	EF012923	EF013051	EF013179			EF013334	EF013496	EF013631			EF013759
Proceratiinae	Proceratium	Proceratium.sp.1	Moreau et al. 2006	0	DQ353545	DQ353560						DQ353248			DQ353103
Proceratiinae	Proceratium	Proceratium.stictum	Ward et al. 2015	0	AY703490	AY703557	AY703691	KJ861146	KJ860915	EF013335	EF013497	AY703758	KJ861757	KJ860486	AY703624
Myrmicinae	Procryptocerus	Procryptocerus.batesi	Moreau et al. 2006	0	DQ353417	DQ353584	DQ352967					DQ353190			DQ353034
Myrmicinae	Procryptocerus	Procryptocerus.scabriusculus	Ward et al. 2015	0	EF012924	EF013052	EF013180	KJ861073	KJ860838	EF013336	EF013498	EF013632	KJ861680	KJ860409	EF013760
Formicinae	Proformica	Proformica.nasuta	Moreau et al. 2006	0	DQ353464	DQ353581	DQ352892					DQ353195			DQ353075
Formicinae	Prolasius	Prolasius.sp.	Moreau et al. 2006	0	DQ353466	DQ353613	DQ352982					DQ353215			DQ353076
Myrmicinae	Propodilobus	Propodilobus.pingorum	Ward et al. 2015	0	KJ860188	KJ860000	KJ861275	KJ861074	KJ860839	KJ860617	KJ859812	KJ861460	KJ861681	KJ860410	KJ861888
Myrmicinae	Protalaridris	Protalaridris.armata	Ward et al. 2015	0	KJ860189	KJ860001	KJ861276	KJ861075	KJ860840	KJ860618	KJ859813	KJ861461	KJ861682	KJ860411	KJ861889
Leptanillinae	Protanilla	Protanilla.JAP01	Brady et al. 2006	0	EF012925	EF013053	EF013181			EF013337	EF013499	EF013633			EF013761
Leptanillinae	Protanilla	Protanilla.sp.	Moreau et al. 2006	0	DQ353541	DQ353609	DQ352900					DQ353197			DQ353137
Ponerinae	Psalidomyrmex	Psalidomyrmex.procerus2	Schmidt 2013	0		JQ023555	EF013182		JX310649	EF013338	EF013500	JN675466			JN419187
Myrmicinae	Pseudoatta	Pseudoatta.new sp.	Schultz & Brady 2008	0						EU204327+EU204418	EU204569	EU204493+EU204250			EU204174
Formicinae	Pseudolasius	Pseudolasius.australis1	Brady et al. 2006	0	EF012927	EF013055	EF013183			EF013339	EF013501	EF013635			EF013763
Formicinae	Pseudolasius	Pseudolasius.PHL01	LaPolla et al. 2011	0				JN562398	FJ982652	JN562453	FJ982603				FJ982562
Formicinae	Pseudolasius	Pseudolasius.typhlops	LaPolla et al. 2011	0				JN562426	FJ982653	JN562454	FJ982604				FJ982563
Pseudomyrmecinae	Pseudomyrmex	Pseudomyrmex.apache	Moreau et al. 2006	0	DQ353460	DQ353599	DQ352945					DQ353189			DQ353124
Pseudomyrmecinae	Pseudomyrmex	Pseudomyrmex.gracilis	Brady et al. 2006	0	AY703529	AY703596	AY703730			EF013340	EF013502	AY703797			AY703663
Ponerinae	Pseudoneoponera	Pseudoneoponera.rufipes	Schmidt 2013	0		JQ023527			JX310627			JN675449			JN419151
Ponerinae	Pseudoponera	Pseudoponera.sp._JTL011	Schmidt 2013	0		JQ023549			JX310631			JN675452			JN419177
Ponerinae	Pseudoponera	Pseudoponera.stigma2	Moreau et al. 2006	0	DQ353523	DQ353617	DQ352869					DQ353230			DQ353131
Dolichoderinae	Ravavy	Ravavy.miafina	Ward et al. 2010	0	FJ939772	FJ939804	FJ939836	FJ939884	FJ939938	FJ940072	FJ939975	FJ940007			FJ940040
Myrmicinae	Recurvidris	Recurvidris.TH01	Ward et al. 2015	0	KJ860190	KJ860002	KJ861277	KJ861076	KJ860841	KJ860619	KJ859814	KJ861462	KJ861683	KJ860412	KJ861890
Myrmicinae	Rhopalomastix	Rhopalomastix.janeti	Moreau et al. 2006	0	DQ353435	DQ353666	DQ352991					DQ353180			DQ353057
Myrmicinae	Rhopalomastix	Rhopalomastix.rothneyi	Ward et al. 2015	0	EF012929	EF013057	EF013185	KJ861077	KJ860842	EF013342	EF013504	EF013637	KJ861684	KJ860413	EF013765
Myrmicinae	Rhopalothrix	Rhopalothrix.isthmica	Ward et al. 2015	0	KJ860191	KJ860003	KJ861278	KJ861078	KJ860843	KJ860620	KJ859815	KJ861463	KJ861685	KJ860414	KJ861891
Ectatomminae	Rhytidoponera	Rhytidoponera.chalybaea1	Brady et al. 2014	0	EF012930	EF013058	EF013186	FJ939885	FJ939939	EF013343	EF013505	EF013638	KJ523705	KJ523622	EF013766
Ectatomminae	Rhytidoponera	Rhytidoponera.metallica	Moreau et al. 2006	0	DQ353456	DQ353606	DQ352926					DQ353239			DQ353097
Myrmicinae	Rogeria	Rogeria.nevadensis	Ward et al. 2015	0	KJ860193	KJ860005	KJ861280	KJ861080	KJ860845	KJ860622	KJ859817	KJ861465	KJ861687	KJ860416	KJ861893
Myrmicinae	Rogeria	Rogeria.stigmatica	Ward et al. 2015	0	KJ860194	KJ860006	KJ861281	GU085792	KJ860846	KJ860623	KJ859818	GU075845	KJ861688	KJ860417	KJ861894
Myrmicinae	Romblonella	Romblonella.scrobifera	Ward et al. 2015	0	KJ860195	KJ860007	KJ861282	KJ861081	KJ860847	KJ860624	KJ859819	KJ861466	KJ861689	KJ860418	KJ861895
Myrmicinae	Rotastruma	Rotastruma.recava	Ward et al. 2015	0	KJ860196	KJ860008	KJ861283	KJ861082	KJ860848	KJ860625	KJ859820	KJ861467	KJ861690	KJ860419	KJ861896
Myrmicinae	Rotastruma	Rotastruma.stenoceps	Ward et al. 2015	0	KJ860197	KJ860009	KJ861284	KJ861083	KJ860849	KJ860626	KJ859821	KJ861468	KJ861691	KJ860420	KJ861897
Myrmicinae	Royidris	Royidris.longiseta	Ward et al. 2015	0	KJ860198	KJ860010	KJ861285	KJ861084	KJ860850	KJ860627	KJ859822	KJ861469	KJ861692	KJ860421	KJ861898
Myrmicinae	Royidris	Royidris.notorthotenes	Ward et al. 2015	0	KJ860199	KJ860011	KJ861286	KJ861085	KJ860851	KJ860628	KJ859823	KJ861470	KJ861693	KJ860422	KJ861899
Myrmicinae	Secostruma	Secostruma.MY01	Ward et al. 2015	0	KJ860200	KJ860012	KJ861287	KJ861086	KJ860852	KJ860629	KJ859824	KJ861471	KJ861694	KJ860423	KJ861900
Myrmicinae	Sericomyrmex	Sericomyrmex.cf. parvulus	Schultz & Brady 2008	0						EU204300+EU204391	EU204542	EU204467+EU204224			EU204147
Myrmicinae	Sericomyrmex	Sericomyrmex.sp.	Moreau et al. 2006	0	DQ353453	DQ353572	DQ352936					DQ353205			DQ353008
Ponerinae	Simopelta	Simopelta.cf_pergandei2	Brady et al. 2006	0	EF012933	EF013061	EF013189			EF013346	EF013508	EF013641			EF013769
Ponerinae	Simopelta	Simopelta.sp._Ecu1	Schmidt 2013	0		JQ023557			JX310650			JN675467			JN419189
Ponerinae	Simopelta	Simopelta.sp._Ecu2	Schmidt 2013	0		JQ023558			JX310651			JN675468			JN419190
Ponerinae	Simopelta	Simopelta.sp._JTL001	Schmidt 2013	0		JQ023556			JX310652			JN675469			JN419188
Dorylinae	Simopone	Simopone.conradti	Brady et al. 2014	0	KJ523283	KJ523228	KJ523875	KJ523356	KJ523432	KJ523489	KJ523820	KJ523765	KJ523706	KJ523623	KJ523544
Dorylinae	Simopone	Simopone.dryas	Brady et al. 2014	0	KJ523284	KJ523229	KJ523876	KJ523357	KJ523433	KJ523490	KJ523821	KJ523766	KJ523707	KJ523624	KJ523545
Dorylinae	Simopone	Simopone.latiscapa	Brady et al. 2014	0	KJ523285	KJ523230	KJ523877	KJ523358	KJ523434	KJ523491	KJ523822	KJ523767	KJ523708	KJ523625	KJ523546
Dorylinae	Simopone	Simopone.marleyi	Brady et al. 2014	0	AY867446	AY867462	AY867478	KJ523359	KJ523435	EF013347	EF013509	AY867493	KJ523709	KJ523626	AY867431
Dorylinae	Simopone	Simopone.oculata	Brady et al. 2014	0	KJ523286	KJ523231	KJ523878	KJ523360	KJ523436	KJ523492	KJ523823	KJ523768	KJ523710	KJ523627	KJ523547
Dorylinae	Simopone	Simopone.trita	Brady et al. 2014	0	KJ523287	KJ523232	KJ523879	KJ523361	KJ523437	KJ523493	KJ523824	KJ523769	KJ523711	KJ523628	KJ523548
Myrmicinae	Solenopsis	Solenopsis.fugax	Ward et al. 2015	0	KJ860201	KJ860013	KJ861288	KJ861087	KJ860853	KJ860630	KJ859825	KJ861472	KJ861695	KJ860424	KJ861901
Myrmicinae	Solenopsis	Solenopsis.invicta	Moreau et al. 2006	0	DQ353447	DQ353687	DQ352941								DQ353039
Myrmicinae	Solenopsis	Solenopsis.mameti	Ward et al. 2015	0	KJ860202	KJ860014	KJ861289	KJ861088	KJ860854	KJ860631	KJ859826	KJ861473	KJ861696	KJ860425	KJ861902
Myrmicinae	Solenopsis	Solenopsis.molesta	Ward et al. 2015	0	EF012934	EF013062	EF013190	KJ861089	KJ860855	EF013348	EF013510	EF013642	KJ861697	KJ860426	EF013770
Myrmicinae	Solenopsis	Solenopsis.PA01	Ward et al. 2015	0	KJ860086	KJ859898	KJ861175	KJ860952	KJ860712	KJ860515	KJ859712	KJ861360	KJ861554	KJ860283	KJ861786
Myrmicinae	Solenopsis	Solenopsis.papuana	Ward et al. 2015	0	KJ860203	KJ860015	KJ861290	KJ861090	KJ860856	KJ860632	KJ859827	KJ861474	KJ861698	KJ860427	KJ861903
Myrmicinae	Solenopsis	Solenopsis.succinea	Ward et al. 2015	0	KJ860204	KJ860016	KJ861291	KJ861091	KJ860857	KJ860633	KJ859828	KJ861475	KJ861699	KJ860428	KJ861904
Myrmicinae	Solenopsis	Solenopsis.xyloni	Ward et al. 2015	0	EF012935	EF013063	EF013191	KJ861092	KJ860858	EF013349	EF013511	EF013643	KJ861700	KJ860429	EF013771
Myrmicinae	Solenopsis	Solenopsis.ZA02	Ward et al. 2015	0	KJ860205	KJ860017	KJ861292	KJ861093	KJ860859	KJ860634	KJ859829	KJ861476	KJ861701	KJ860430	KJ861905
Dorylinae	Sphinctomyrmex	Sphinctomyrmex.CM01	Brady et al. 2014	0	KJ523288	KJ523233	KJ523880	KJ523362	KJ523438	KJ523494	KJ523825	KJ523770	KJ523712	KJ523629	KJ523549
Dorylinae	Sphinctomyrmex	Sphinctomyrmex.KE01	Brady et al. 2014	0	KJ523289	KJ523234	KJ523881	KJ523363	KJ523439	KJ523495	KJ523826	KJ523771	KJ523713	KJ523630	KJ523550
Dorylinae	Sphinctomyrmex	Sphinctomyrmex.stali	Brady et al. 2014	0	KJ523290	KJ523235	KJ523882	KJ523364	KJ523440	KJ523496	KJ523827	KJ523772	KJ523714	KJ523631	KJ523551
Dorylinae	Sphinctomyrmex	Sphinctomyrmex.steinheili	Brady et al. 2014	0	AY867447	AY867463	AY867479	KJ523365	KJ523441	EF013350	EF013512	AY867494	KJ523715	KJ523632	AY867432
Myrmicinae	Stegomyrmex	Stegomyrmex.manni	Ward et al. 2015	0	KJ860206	KJ860018	KJ861293	KJ861094	KJ860860	KJ860635	KJ859830	KJ861477	KJ861702	KJ860431	KJ861906
Myrmicinae	Stenamma	Stenamma.dyscheres	Ward et al. 2015	0	EF012936	EF013064	EF013192	KJ861095	KJ860861	EF013351	EF013513	EF013644	KJ861703	KJ860432	EF013772
Myrmicinae	Stenamma	Stenamma.expolitum	Ward et al. 2015	0	KJ860207	KJ860019	KJ861294	GU085793	KJ860862	KJ860636	KJ859831	KJ861478	KJ861704	KJ860433	KJ861907
Myrmicinae	Stenamma	Stenamma.snellingi	Moreau et al. 2006	0	DQ353415	DQ353693						DQ353204			DQ353010
Myrmicinae	Stenamma	Stenamma.striatulum	Ward et al. 2015	0	KJ860208	KJ860020	KJ861295	KJ861096	KJ860863	KJ860637	KJ859832	KJ861479	KJ861705	KJ860434	KJ861908
Formicinae	Stigmacros	Stigmacros.sp.	Moreau et al. 2006	0	DQ353467	DQ353640	DQ352910					DQ353170
Amblyoponinae	Stigmatomma	Stigmatomma.pallipes1	Brady et al. 2014	0	AY703487	AY703554	AY703688	KJ523366	KJ523371	EF013219	EF013381	AY703755	KJ523716	KJ523633	AY703621
Ponerinae	Streblognathus	Streblognathus.peetersi	Schmidt 2013	0		JQ023559			JX310653			JN675470			JN419191
Myrmicinae	Strongylognathus	Strongylognathus.testaceus	Ward et al. 2015	0	KJ860209	KJ860021	KJ861296	KJ861097	KJ860864	KJ860638	KJ859833	KJ861480	KJ861706	KJ860435	KJ861909
Myrmicinae	Strumigenys	Strumigenys.ambatrix	Ward et al. 2015	0	KJ860210	KJ860022	KJ861297	KJ861098	KJ860865	KJ860639	KJ859834	KJ861481	KJ861707	KJ860436	KJ861910
Myrmicinae	Strumigenys	Strumigenys.biolleyi	Ward et al. 2015	0	KJ860211	KJ860023	KJ861298	KJ861099	KJ860866	KJ860640	KJ859835	KJ861482	KJ861708	KJ860437	KJ861911
Myrmicinae	Strumigenys	Strumigenys.chiricahua	Ward et al. 2015	0	KJ860212	KJ860024	KJ861299	KJ861100	KJ860867	KJ860641	KJ859836	KJ861483	KJ861709	KJ860438	KJ861912
Myrmicinae	Strumigenys	Strumigenys.chyzeri	Ward et al. 2015	0	KJ860213	KJ860025	KJ861300	KJ861101	KJ860868	KJ860642	KJ859837	KJ861484	KJ861710	KJ860439	KJ861913
Myrmicinae	Strumigenys	Strumigenys.coveri	Ward et al. 2015	0	KJ860214	KJ860026	KJ861301	KJ861102	KJ860869	KJ860643	KJ859838	KJ861485	KJ861711	KJ860440	KJ861914
Myrmicinae	Strumigenys	Strumigenys.dicomas2	Ward et al. 2015	0	EF012937	EF013065	EF013193	KJ861103	KJ860870	EF013352	EF013514	EF013645	KJ861712	KJ860441	EF013773
Myrmicinae	Strumigenys	Strumigenys.emmae	Ward et al. 2015	0	KJ860215	KJ860027	KJ861302	KJ861104	KJ860871	KJ860644	KJ859839	KJ861486	KJ861713	KJ860442	KJ861915
Myrmicinae	Strumigenys	Strumigenys.erynnes	Ward et al. 2015	0	KJ860216	KJ860028	KJ861303	KJ861105	KJ860872	KJ860645	KJ859840	KJ861487	KJ861714	KJ860443	KJ861916
Myrmicinae	Strumigenys	Strumigenys.exiguaevitae	Ward et al. 2015	0	EF012928	EF013056	EF013184	KJ861106	KJ860873	EF013341	EF013503	EF013636	KJ861715	KJ860444	EF013764
Myrmicinae	Strumigenys	Strumigenys.godeffroyi	Ward et al. 2015	0	KJ860217	KJ860029	KJ861304	KJ861107	KJ860874	KJ860646	KJ859841	KJ861488	KJ861716	KJ860445	KJ861917
Myrmicinae	Strumigenys	Strumigenys.gundlachi	Ward et al. 2015	0	KJ860218	KJ860030	KJ861305	KJ861108	KJ860875	KJ860647	KJ859842	KJ861489	KJ861717	KJ860446	KJ861918
Myrmicinae	Strumigenys	Strumigenys.ludovici	Ward et al. 2015	0	KJ860219	KJ860031	KJ861306	KJ861109	KJ860876	KJ860648	KJ859843	KJ861490	KJ861718	KJ860447	KJ861919
Myrmicinae	Strumigenys	Strumigenys.maxillaris	Ward et al. 2015	0	KJ860220	KJ860032	KJ861307	KJ861110	KJ860877	KJ860649	KJ859844	KJ861491	KJ861719	KJ860448	KJ861920
Myrmicinae	Strumigenys	Strumigenys.membranifera	Ward et al. 2015	0	KJ860221	KJ860033	KJ861308	KJ861111	KJ860878	KJ860650	KJ859845	KJ861492	KJ861720	KJ860449	KJ861921
Myrmicinae	Strumigenys	Strumigenys.nitens	Ward et al. 2015	0	KJ860222	KJ860034	KJ861309	KJ861112	KJ860879	KJ860651	KJ859846	KJ861493	KJ861721	KJ860450	KJ861922
Myrmicinae	Strumigenys	Strumigenys.ocypete	Ward et al. 2015	0	KJ860223	KJ860035	KJ861310	KJ861113	KJ860880	KJ860652	KJ859847	KJ861494	KJ861722	KJ860451	KJ861923
Myrmicinae	Strumigenys	Strumigenys.olsoni	Ward et al. 2015	0	KJ860224	KJ860036	KJ861311	KJ861114	KJ860881	KJ860653	KJ859848	KJ861495	KJ861723	KJ860452	KJ861924
Myrmicinae	Strumigenys	Strumigenys.prospiciens	Schultz & Brady 2008	0						EU204306+EU204397	EU204548	EU204473+EU204230			EU204153
Myrmicinae	Strumigenys	Strumigenys.pulchella	Moreau et al. 2006	0	DQ353407	DQ353578	DQ352907					DQ353161			DQ353016
Myrmicinae	Strumigenys	Strumigenys.rogeri	Ward et al. 2015	0	KJ860225	KJ860037	KJ861312	KJ861115	KJ860882	KJ860654	KJ859849	KJ861496	KJ861724	KJ860453	KJ861925
Myrmicinae	Strumigenys	Strumigenys.sp.	Moreau et al. 2006	0	DQ353450	DQ353630	DQ352922					DQ353220			DQ353053
Myrmicinae	Syllophopsis	Syllophopsis.ferodens	Ward et al. 2015	0	KJ860140	KJ859952	KJ861227	KJ861016	KJ860779	KJ860569	KJ859764	KJ861412	KJ861621	KJ860350	KJ861840
Myrmicinae	Syllophopsis	Syllophopsis.fisheri	Ward et al. 2015	0	KJ860142	KJ859954	KJ861229	KJ861018	KJ860781	KJ860571	KJ859766	KJ861414	KJ861623	KJ860352	KJ861842
Myrmicinae	Syllophopsis	Syllophopsis.sechellensis	Ward et al. 2015	0	KJ860149	KJ859961	KJ861236	KJ861025	KJ860788	KJ860578	KJ859773	KJ861421	KJ861630	KJ860359	KJ861849
Myrmicinae	Talaridris	Talaridris.mandibularis	Ward et al. 2015	0	KJ860226	KJ860038	KJ861313	KJ861116	KJ860883	KJ860655	KJ859850	KJ861497	KJ861725	KJ860454	KJ861926
Dorylinae	Tanipone	Tanipone.zona	Brady et al. 2014	0	KJ523291	KJ523236	KJ523883	KJ523367	KJ523442	KJ523497	KJ523828	KJ523773	KJ523717	KJ523634	KJ523552
Dolichoderinae	Tapinoma	Tapinoma.melanocephalum	Ward et al. 2010	0	FJ939773	FJ939805	FJ939837	FJ939886	FJ939940	FJ940073	FJ939976	FJ940008			FJ940041
Dolichoderinae	Tapinoma	Tapinoma.MG03	Ward et al. 2010	0	FJ939774	FJ939806	FJ939838	FJ939887	FJ939941	FJ940074	FJ939977	FJ940009			FJ940042
Dolichoderinae	Tapinoma	Tapinoma.opacum	Moreau et al. 2006	0	DQ353497	DQ353612	DQ352868					DQ353214			DQ353067
Dolichoderinae	Tapinoma	Tapinoma.sessile	Ward et al. 2010	0	EF012938	EF013066	EF013194	FJ939888	FJ939942	EF013353	EF013515	EF013646			EF013774
Agroecomyrmecinae	Tatuidris	Tatuidris.tatusia2	Ward et al. 2015	0	EF012939	EF013067	EF013195	KJ861147	KJ860916	EF013354	EF013516	EF013647	KJ861758	KJ860487	EF013775
Dolichoderinae	Technomyrmex	Technomyrmex.albipes	Moreau et al. 2006	0	DQ353496	DQ353667	DQ352979					DQ353184			DQ353066
Dolichoderinae	Technomyrmex	Technomyrmex.anterops	Ward et al. 2010	0	FJ939775	FJ939807	FJ939839	FJ939889	FJ939943	FJ940075	FJ939978	FJ940010			FJ940043
Dolichoderinae	Technomyrmex	Technomyrmex.difficilis	Ward et al. 2010	0	EF012940	EF013068	EF013196	FJ939890	FJ939944	EF013355	EF013517	EF013648			EF013776
Dolichoderinae	Technomyrmex	Technomyrmex.voeltzkowi	Ward et al. 2010	0	EF012941	EF013069	EF013197	FJ939891	FJ939945	EF013356	EF013518	EF013649			EF013777
Myrmicinae	Temnothorax	Temnothorax.bernardi	Ward et al. 2015	0	KJ860160	KJ859972	KJ861247	KJ861039	KJ860804	KJ860589	KJ859784	KJ861432	KJ861646	KJ860375	KJ861860
Myrmicinae	Temnothorax	Temnothorax.kutteri	Ward et al. 2015	0	KJ860090	KJ859902	KJ861179	KJ860957	KJ860717	KJ860519	KJ859716	KJ861364	KJ861559	KJ860288	KJ861790
Myrmicinae	Temnothorax	Temnothorax.poeyi	Ward et al. 2015	0	KJ860228	KJ860040	KJ861315	KJ861118	KJ860885	KJ860657	KJ859852	KJ861499	KJ861727	KJ860456	KJ861928
Myrmicinae	Temnothorax	Temnothorax.rugatulus2	Ward et al. 2015	0	EF012942	EF013070	EF013198	GU085794	KJ860886	EF013357	EF013519	EF013650	KJ861728	KJ860457	EF013778
Myrmicinae	Temnothorax	Temnothorax.tricarinatus	Moreau et al. 2006	0	DQ353451	DQ353671	DQ352917					DQ353221			DQ353051
Myrmicinae	Terataner	Terataner.bottegoi	Ward et al. 2015	0	KJ860229	KJ860041	KJ861316	KJ861119	KJ860887	KJ860658	KJ859853	KJ861500	KJ861729	KJ860458	KJ861929
Myrmicinae	Terataner	Terataner.MG02	Ward et al. 2015	0	EF012943	EF013071	EF013199	KJ861120	KJ860888	EF013358	EF013520	EF013651	KJ861730	KJ860459	EF013779
Myrmicinae	Terataner	Terataner.MG27	Ward et al. 2015	0	KJ860230	KJ860042	KJ861317	KJ861121	KJ860889	KJ860659	KJ859854	KJ861501	KJ861731	KJ860460	KJ861930
Myrmicinae	Tetheamyrma	Tetheamyrma.subspongia	Ward et al. 2015	0	KJ860231	KJ860043	KJ861318	KJ861122	KJ860890	KJ860660	KJ859855	KJ861502	KJ861732	KJ860461	KJ861931
Myrmicinae	Tetramorium	Tetramorium.atratulum	Ward et al. 2015	0	KJ860066	KJ859878	KJ861155	KJ860926	KJ860685	KJ860495	KJ859692	KJ861341	KJ861527	KJ860256	KJ861766
Myrmicinae	Tetramorium	Tetramorium.caespitum_cf	Ward et al. 2015	0	EF012944	EF013072	EF013200	KJ861123	KJ860891	EF013359	EF013521	EF013652	KJ861733	KJ860462	EF013780
Myrmicinae	Tetramorium	Tetramorium.CF01	Ward et al. 2015	0	KJ860232	KJ860044	KJ861319	KJ861124	KJ860892	KJ860661	KJ859856	KJ861503	KJ861734	KJ860463	KJ861932
Myrmicinae	Tetramorium	Tetramorium.hispidum	Moreau et al. 2006	0	DQ353405	DQ353632	DQ352866					DQ353192			DQ353046
Myrmicinae	Tetramorium	Tetramorium.kutteri	Ward et al. 2015	0	KJ860227	KJ860039	KJ861314	KJ861117	KJ860884	KJ860656	KJ859851	KJ861498	KJ861726	KJ860455	KJ861927
Myrmicinae	Tetramorium	Tetramorium.MG125	Ward et al. 2015	0	KJ860233	KJ860045	KJ861320	KJ861125	KJ860893	KJ860662	KJ859857	KJ861504	KJ861735	KJ860464	KJ861933
Myrmicinae	Tetramorium	Tetramorium.severini	Ward et al. 2015	0	KJ860234	KJ860046	KJ861321	KJ861126	KJ860894	KJ860663	KJ859858	KJ861505	KJ861736	KJ860465	KJ861934
Myrmicinae	Tetramorium	Tetramorium.spinosum	Ward et al. 2015	0	KJ860235	KJ860047	KJ861322	KJ861127	KJ860895	KJ860664	KJ859859	KJ861506	KJ861737	KJ860466	KJ861935
Myrmicinae	Tetramorium	Tetramorium.taylori	Ward et al. 2015	0	KJ860236	KJ860048	KJ861323	KJ861128	KJ860896	KJ860665	KJ859860	KJ861507	KJ861738	KJ860467	KJ861936
Myrmicinae	Tetramorium	Tetramorium.transversinodis	Ward et al. 2015	0	KJ860192	KJ860004	KJ861279	KJ861079	KJ860844	KJ860621	KJ859816	KJ861464	KJ861686	KJ860415	KJ861892
Myrmicinae	Tetramorium	Tetramorium.validiusculum	Ward et al. 2015	0	EF012945	EF013073	EF013201	KJ861129	KJ860897	EF013360	EF013522	EF013653	KJ861739	KJ860468	EF013781
Myrmicinae	Tetramorium	Tetramorium.venator	Ward et al. 2015	0	KJ860237	KJ860049	KJ861324	KJ861130	KJ860898	KJ860666	KJ859861	KJ861508	KJ861740	KJ860469	KJ861937
Pseudomyrmecinae	Tetraponera	Tetraponera.punctulata	Brady et al. 2006	0	AY703514	AY703581	AY703715			EF013361	EF013523	AY703782			AY703648
Pseudomyrmecinae	Tetraponera	Tetraponera.rufonigra1	Brady et al. 2014	0	AY703515	AY703582	AY703716	FJ939892	FJ940011	EF013362	EF013524	AY703783	KJ523718	KJ523635	AY703649
Pseudomyrmecinae	Tetraponera	Tetraponera.sp.	Moreau et al. 2006	0	DQ353461	DQ353583	DQ352996					DQ353188			DQ353123
Ponerinae	Thaumatomyrmex	Thaumatomyrmex.atrox	Brady et al. 2006	0	EF012946	EF013074	EF013202			EF013363	EF013525	EF013654			EF013782
Ponerinae	Thaumatomyrmex	Thaumatomyrmex.sp._Bra1	Schmidt 2013	0					JX310654						JN419192
Myrmicinae	Trachymyrmex	Trachymyrmex.arizonensis	Ward et al. 2015	0	EF012947	EF013075	EF013203	KJ861131	KJ860899	EF013364	EF013526	EF013655	KJ861741	KJ860470	EF013783
Myrmicinae	Trachymyrmex	Trachymyrmex.bugnioni	Schultz & Brady 2008	0						EU204303+EU204394	EU204545	EU204470+EU204227			EU204150
Myrmicinae	Trachymyrmex	Trachymyrmex.cf. intermedius	Schultz & Brady 2008	0						EU204336+EU204427		EU204502+EU204259			EU204183
Myrmicinae	Trachymyrmex	Trachymyrmex.cf. zeteki	Schultz & Brady 2008	0						EU204339+EU204430	EU204580	EU204505+EU204262			EU204186
Myrmicinae	Trachymyrmex	Trachymyrmex.cornetzi	Schultz & Brady 2008	0						EU204301+EU204392	EU204543	EU204468+EU204225			EU204148
Myrmicinae	Trachymyrmex	Trachymyrmex.diversus	Schultz & Brady 2008	0						EU204302+EU204393	EU204544	EU204469+EU204226			EU204149
Myrmicinae	Trachymyrmex	Trachymyrmex.irmgardae	Schultz & Brady 2008	0						EU204322+EU204413	EU204564	EU204489+EU204246			EU204169
Myrmicinae	Trachymyrmex	Trachymyrmex.jamaicensis	Moreau et al. 2006	0	DQ353448	DQ353622	DQ352968					DQ353224			DQ353036
Myrmicinae	Trachymyrmex	Trachymyrmex.new sp.	Schultz & Brady 2008	0						EU204333+EU204424	EU204575	EU204499+EU204256			EU204180
Myrmicinae	Trachymyrmex	Trachymyrmex.opulentus	Schultz & Brady 2008	0						EU204332+EU204423	EU204574	EU204498+EU204255			EU204179
Myrmicinae	Trachymyrmex	Trachymyrmex.papulatus	Schultz & Brady 2008	0						EU204338+EU204429	EU204579	EU204504+EU204261			EU204185
Myrmicinae	Trachymyrmex	Trachymyrmex.septentrionalis	Schultz & Brady 2008	0						EU204337+EU204428	EU204578	EU204503+EU204260			EU204184
Myrmicinae	Trachymyrmex	Trachymyrmex.smithi	Schultz & Brady 2008	0						EU204372+EU204462	EU204613	EU204538+EU204295			EU204219
Myrmicinae	Tranopelta	Tranopelta.gilva	Ward et al. 2015	0	KJ860238	KJ860050	KJ861325	KJ861132	KJ860900	KJ860667	KJ859862	KJ861509	KJ861742	KJ860471	KJ861938
Myrmicinae	Tranopelta	Tranopelta.subterranea2	Ward et al. 2015	0	KJ860239	KJ860051	KJ861326	KJ861133	KJ860901	KJ860668	KJ859863	KJ861510	KJ861743	KJ860472	KJ861939
Myrmicinae	Trichomyrmex	Trichomyrmex.criniceps	Ward et al. 2015	0	KJ860136	KJ859948	KJ861223	KJ861011	KJ860774	KJ860565	KJ859760	KJ861408	KJ861616	KJ860345	KJ861836
Myrmicinae	Trichomyrmex	Trichomyrmex.destructor2	Ward et al. 2015	0	KJ860138	KJ859950	KJ861225	KJ861013	KJ860776	KJ860567	KJ859762	KJ861410	KJ861618	KJ860347	KJ861838
Myrmicinae	Trichomyrmex	Trichomyrmex.robustior	Ward et al. 2015	0	KJ860148	KJ859960	KJ861235	KJ861024	KJ860787	KJ860577	KJ859772	KJ861420	KJ861629	KJ860358	KJ861848
Myrmicinae	Tropidomyrmex	Tropidomyrmex.elianae	Ward et al. 2015	0	KJ860240	KJ860052	KJ861327	KJ861134	KJ860902	KJ860669	KJ859864	KJ861511	KJ861744	KJ860473	KJ861940
Dolichoderinae	Turneria	Turneria.bidentata	Ward et al. 2010	0	EF012948	EF013076	EF013204	FJ939893	FJ939946	EF013365	EF013527	EF013656			EF013784
Ectatomminae	Typhlomyrmex	Typhlomyrmex.rogenhoferi1	Brady et al. 2006	0	AY703496	AY703563	AY703697			EF013366	EF013528	AY703764			AY703630
Myrmicinae	Tyrannomyrmex	Tyrannomyrmex.legatus	Ward et al. 2015	0	KJ860241	KJ860053	KJ861328	KJ861135	KJ860903	KJ860670	KJ859865	KJ861512	KJ861745	KJ860474	KJ861941
Myrmicinae	Veromessor	Veromessor.andrei	Ward et al. 2015	0	EF012881	EF013009	EF013137	KJ861003	KJ860766	EF013284	EF013446	EF013589	KJ861608	KJ860337	EF013717
Myrmicinae	Veromessor	Veromessor.julianus	Moreau et al. 2006	0	DQ353446	DQ353659	DQ352877					DQ353148			DQ353030
Dorylinae	Vicinopone	Vicinopone.conciliatrix	Brady et al. 2014	0	KJ523292	KJ523237	KJ523884	KJ523368	KJ523443	KJ523498	KJ523829	KJ523774	KJ523719	KJ523636	KJ523553
Myrmicinae	Vitsika	Vitsika.suspicax	Ward et al. 2015	0	KJ860242	KJ860054	KJ861329	KJ861136	KJ860904	KJ860671	KJ859866	KJ861513	KJ861746	KJ860475	KJ861942
Myrmicinae	Vollenhovia	Vollenhovia.emeryi	Ward et al. 2015	0	EF012949	EF013077	EF013205	GU085795	KJ860905	EF013367	EF013529	EF013657	KJ861747	KJ860476	EF013785
Myrmicinae	Vollenhovia	Vollenhovia.sp.	Moreau et al. 2006	0	DQ353434	DQ353614						DQ353233			DQ353049
Myrmicinae	Vombisidris	Vombisidris.bilongrudi	Ward et al. 2015	0	KJ860243	KJ860055	KJ861330	KJ861137	KJ860906	KJ860672	KJ859867	KJ861514	KJ861748	KJ860477	KJ861943
Myrmicinae	Wasmannia	Wasmannia.auropunctata	Ward et al. 2015	0	EF012950	EF013078	EF013206	KJ861138	KJ860907	EF013368	EF013530	EF013658	KJ861749	KJ860478	EF013786
Myrmicinae	Xenomyrmex	Xenomyrmex.floridanus2	Ward et al. 2015	0	EF012951	EF013079	EF013207	KJ861139	KJ860908	EF013369	EF013531	EF013659	KJ861750	KJ860479	EF013787
Amblyoponinae	Xymmer	Xymmer.muticus	Brady et al. 2006	0	EF012832	EF012960	EF013088			EF013218	EF013380	EF013540			EF013668
Formicinae	Zatania	Zatania.albimaculata1	Brady et al. 2006	0	EF012918	EF013046	EF013174			EF013329	EF013491	EF013626			EF013754
Formicinae	Zatania	Zatania.cisipa	LaPolla et al. 2011	0				JN562428	JN562435	JN562455	JN562460				JN562468
Formicinae	Zatania	Zatania.gibberosa	LaPolla et al. 2011	0				JN562429		JN562456	JN562461				JN562469
Formicinae	Zatania	Zatania.gloriosa	LaPolla et al. 2011	0				JN562430	JN562436	JN562457	JN562462				JN562470
Myrmicinae	Acanthognathus	Acanthognathus.poinari.fossil	Baroni Urbani & De Andrade 1994, Bolton 2000	17.5
Dorylinae	Acanthostichus	Acanthostichus.sp.fossil	De Andrade 1998b	17.5
Formicinae	Acropyga	Acropyga.glaesaria.fossil	LaPolla 2005	17.5
Myrmicinae	Afromyrma	Afromyrma.petrosa.fossil	Dlussky et al. 2004, Archibald et al. 2006	91
Ponerinae	Afropone	Afropone.oculata.fossil	Dlussky et al. 2004, Archibald et al. 2006	91
Ponerinae	Afropone	Afropone.orapa.fossil	Dlussky et al. 2004, Archibald et al. 2006	91
Agroecomyrmecinae	Agroecomyrmex	Agroecomyrmex.duisburgi.fossil	Mayr 1868, Wheeler 1915	43.5
Aneuretinae	Aneuretellus	Aneuretellus.deformis.fossil	Dlussky 1988	57.5
outgroup.A	outgroup	Angarosphecidae.fossil	Rasnitsyn et al. 1998, Zhang et al. 2002	140
Ponerinae	Anochetus	Anochetus.ambiguus.fossil	De Andrade 1994	17.5
Ponerinae	Anochetus	Anochetus.brevidentatus.fossil	MacKay 1991, De Andrade 1994	17.5
Ponerinae	Anochetus	Anochetus.conisquamis.fossil	De Andrade 1994	17.5
Ponerinae	Anochetus	Anochetus.corayi.fossil	Baroni Urbani 1980a	17.5
Ponerinae	Anochetus	Anochetus.dubius.fossil	De Andrade 1994	17.5
Ponerinae	Anochetus	Anochetus.exstinctus.fossil	De Andrade 1994	17.5
Ponerinae	Anochetus	Anochetus.intermedius.fossil	De Andrade 1994	17.5
Ponerinae	Anochetus	Anochetus.lucidus.fossil	De Andrade 1994	17.5
Dolichoderinae	Anonychomyrma	Anonychomyrma.sp.fossil	Dlussky 1997	43.5
Myrmicinae	Aphaenogaster	Aphaenogaster.ak01.fossil	Grimaldi & Triplehorn 2008	6.7
Myrmicinae	Aphaenogaster	Aphaenogaster.amphioceanica.fossil	De Andrade 1995	17.5
Myrmicinae	Aphaenogaster	Aphaenogaster.antiqua.fossil	Dlussky & Perkovsky 2002	35.5
Myrmicinae	Aphaenogaster	Aphaenogaster.archaica.fossil	Meunier 1915, Radchenko et al. 2007	23
Myrmicinae	Aphaenogaster	Aphaenogaster.avita.fossil	Fujiyama 1970	13.8
Myrmicinae	Aphaenogaster	Aphaenogaster.donisthorpei.fossil	Carpenter 1930	34
Myrmicinae	Aphaenogaster	Aphaenogaster.longaeva.fossil	Scudder 1877, Scudder 1890, Carpenter 1930	21.5
Myrmicinae	Aphaenogaster	Aphaenogaster.maculata.fossil	Theobald 1937	28
Myrmicinae	Aphaenogaster	Aphaenogaster.maculipes.fossil	Theobald 1937	31.5
Myrmicinae	Aphaenogaster	Aphaenogaster.mayri.fossil	Carpenter 1930	34
Myrmicinae	Aphaenogaster	Aphaenogaster.mersa.fossil	Wheeler 1915	43.5
Myrmicinae	Aphaenogaster	Aphaenogaster.oligocenica.fossil	Wheeler 1915, Dlussky & Rasnitsyn 2009	43.5
Myrmicinae	Aphaenogaster	Aphaenogaster.pannonica.fossil	Bachmayer 1960	8.25
Myrmicinae	Aphaenogaster	Aphaenogaster.praerelicta.fossil	De Andrade 1995	20
Myrmicinae	Aphaenogaster	Aphaenogaster.sommerfeldti.fossil	Mayr 1868, Wheeler 1915,Dlussky & Rasnitsyn 2009	43.5
Myrmicinae	Apterostigma	Apterostigma.electropilosum.fossil	Schultz 2007	17.5
Myrmicinae	Apterostigma	Apterostigma.eowilsoni.fossil	Schultz 2007	17.5
Myrmeciinae	Archimyrmex	Archimyrmex.piatnitzkyi.fossil	Viana & Haedo Rossi 1957, Dlussky & Rasnitsyn 2002, Dlussky & Perfilieva 2003, Baroni Urbani 2008	23
Myrmeciinae	Archimyrmex	Archimyrmex.rostratus.fossil	Cockerell 1923b	44
Myrmeciinae	Archimyrmex	Archimyrmex.smekali.fossil	Rossi de Garcia 1983, Dlussky & Perfilieva 2003, Baroni Urbani 2008	48
Myrmeciinae	Archimyrmex	Archimyrmex.wedmannae.fossil	Dlussky 2012	47
Ponerinae	Archiponera	Archiponera.wheeleri.fossil	Carpenter 1930	34
outgroup.B	outgroup	Architiphia.fossil	Grimaldi & Engel 2005, Darling & Sharkey 1990	90
Dolichoderinae	Asymphylomyrmex	Asymphylomyrmex.balticus.fossil	Wheeler 1915	43.5
Myrmicinae	Attopsis	Attopsis.longipennis.fossil	Heer 1850, Foerster 1891, Dlussky & Putyatina 2014	18.2
Dolichoderinae	Azteca	Azteca.alpha.fossil	Wilson 1985b	17.5
Dolichoderinae	Azteca	Azteca.eumeces.fossil	Wilson 1985b	17.5
Dolichoderinae	Azteca	Azteca.mx01.fossil	Solorzano 2007	16.5
Sphecomyrminae	Baikuris	Baikuris.casei.fossil	Grimaldi et al. 1997	92
Sphecomyrminae	Baikuris	Baikuris.mandibularis.fossil	Dlussky 1987	87.5
Sphecomyrminae	Baikuris	Baikuris.maximus.fossil	Perrichot 2015	100
Sphecomyrminae	Baikuris	Baikuris.mirabilis.fossil	Dlussky 1987	87.5
Myrmicinae	Bilobomyrma	Bilobomyrma.baltica.fossil	Radchenko & Dlussky 2013	43.5
Myrmicinae	Bilobomyrma	Bilobomyrma.ukrainica.fossil	Radchenko & Dlussky 2013	35.5
Myrmicinae	Boltonidris	Boltonidris.mirabilis.fossil	Radchenko & Dlussky 2012	35.5
Proceratiinae	Bradoponera	Bradoponera.electrina.fossil	De Andrade & Baroni Urbani 2003	43.5
Proceratiinae	Bradoponera	Bradoponera.meieri.fossil	Mayr 1868, Wheeler 1915, De Andrade & Baroni Urbani 2003, Dlussky 2009	43.5
Proceratiinae	Bradoponera	Bradoponera.similis.fossil	Dlussky 2009	23
Proceratiinae	Bradoponera	Bradoponera.wunderlichi.fossil	De Andrade & Baroni Urbani 2003, Dlussky 2009	43.5
Aneuretinae	Britaneuretus	Britaneuretus.anglicus.fossil	Dlussky & Perifilieva 2014	34
Aneuretinae	Burmomyrma	Burmomyrma.rossi.fossil	Dlussky 1996, Bolton 2003, Shi et al. 2012	98.79
Formicinae	Camponotites	Camponotites.kraussei.fossil	Dlussky & Rasnitsyn 1999	49
Formicinae	Camponotites	Camponotites.macropterus.fossil	Steinbach 1967, Dlussky 1981, Dlussky et al. 2011	13.5
Formicinae	Camponotites	Camponotites.silvestris.fossil	Steinbach 1967, Dlussky et al. 2011	2.2
Formicinae	Camponotites	Camponotites.steinbachi.fossil	Dlussky et al. 2011	2.2
Formicinae	Camponotus	Camponotus.cockerelli.fossil	Dlussky & Perifilieva 2014	34
Formicinae	Camponotus	Camponotus.compactus.fossil	Foerster 1891	32
Formicinae	Camponotus	Camponotus.crozei.fossil	Riou 1995, Riou 1999	7.5
Formicinae	Camponotus	Camponotus.fuscipennis.fossil	Carpenter 1930, Dlussky 1997, Dlussky & Rasnitsyn 2009, Ozdikmen 2010	34
Formicinae	Camponotus	Camponotus.heracleus.fossil	Heer 1849, Heer 1850, Heer 1867, Mayr 1867	12.15
Formicinae	Camponotus	Camponotus.induratus.fossil	Heer 1849, Heer 1850, Mayr 1867, Dlusskt & Putyatina 2014	18.2
Formicinae	Camponotus	Camponotus.lignitus.fossil	Germar 1837, Heer 1850, Heer 1867, Mayr 1867	18.2
Formicinae	Camponotus	Camponotus.longiventris.fossil	Theobald 1937	28
Formicinae	Camponotus	Camponotus.mengei.fossil	Mayr 1868, Wheeler 1915, Radchenko & Elmes 2010	43.5
Formicinae	Camponotus	Camponotus.microcephalus.fossil	Carpenter 1930	34
Formicinae	Camponotus	Camponotus.mx01.fossil	Solorzano 2007	16.5
Formicinae	Camponotus	Camponotus.novotnyi.fossil	Samsinak 1967	19.5
Formicinae	Camponotus	Camponotus.obesus.fossil	Piton & Theobald 1935	6
Formicinae	Camponotus	Camponotus.oeningensis.fossil	Heer 1849, Heer 1850, Heer 1867, Mayr 1867, Cockerell 1915	6.25
Formicinae	Camponotus	Camponotus.penninervis.fossil	Theobald 1937	28
Formicinae	Camponotus	Camponotus.petrifactus.fossil	Carpenter 1930	34
Formicinae	Camponotus	Camponotus.theobaldi.fossil	Theobald 1937	28
Formicinae	Camponotus	Camponotus.ullrichi.fossil	Bachmayer 1960	8.25
Formicinae	Camponotus	Camponotus.vehemens.fossil	Foerster 1891, Theobald 1937	34
Formicinae	Camponotus	Camponotus.vetus.fossil	Scudder 1877, Scudder 1890	44
Aneuretinae	Cananeuretus	Cananeuretus.occidentalis.fossil	Engel & Grimaldi 2005	79
Ectatomminae	Canapone	Canapone.dentata.fossil	Dlussky 1999	79
Myrmicinae	Carebara	Carebara.antiqua.fossil	Mayr 1868, Emery 1891, Wheeler 1915, Ettershank 1966, Fernandez 2004	43.5
Myrmicinae	Carebara	Carebara.nitida.fossil	Dlussky & Perkovsky 2002	35.5
Myrmicinae	Carebara	Carebara.thorali.fossil	Theobald 1937, Fernandez 2004, Bolton 1995	28
Myrmicinae	Carebara	Carebara.ucrainica.fossil	Dlussky & Perkovsky 2002	35.5
Amblyoponinae	Casaleia	Casaleia.eocenica.fossil	Dlussky & Wedmann 2012	47
Amblyoponinae	Casaleia	Casaleia.inversa.fossil	Dlussky 1981, Bolton 1995	14
Amblyoponinae	Casaleia	Casaleia.longiventris.fossil	Theobald 1937	28
Amblyoponinae	Casaleia	Casaleia.longiventris.fossil	Theobald 1937	18.2
Formicinae	Cataglyphoides	Cataglyphoides.constrictus.fossil	Mayr 1868, Wheeler 1915, Dlussky 1967, Dlussky 2008b	43.5
Formicinae	Cataglyphoides	Cataglyphoides.intermedius.fossil	Dlussky 2008b	43.5
Myrmicinae	Cephalomyrmex	Cephalomyrmex.rotundatus.fossil	Carpenter 1930	34
Ponerinae	Cephalopone	Cephalopone.grandis.fossil	Dlussky & Wedmann 2012	47
Ponerinae	Cephalopone	Cephalopone.potens.fossil	Dlussky & Wedmann 2012	47
Myrmicinae	Cephalotes	Cephalotes.alveolatus.fossil	Vierbergen & Scheven 1995, De Andrade & Baroni Urbani 1999	17.5
Myrmicinae	Cephalotes	Cephalotes.bloosi.fossil	De Andrade & Baroni Urbani 1999	17.5
Myrmicinae	Cephalotes	Cephalotes.brevispineus.fossil	De Andrade & Baroni Urbani 1999	17.5
Myrmicinae	Cephalotes	Cephalotes.caribicus.fossil	De Andrade & Baroni Urbani 1999	17.5
Myrmicinae	Cephalotes	Cephalotes.dieteri.fossil	De Andrade & Baroni Urbani 1999	17.5
Myrmicinae	Cephalotes	Cephalotes.hispaniolicus.fossil	De Andrade & Baroni Urbani 1999	17.5
Myrmicinae	Cephalotes	Cephalotes.integerrimus.fossil	Vierbergen & Scheven 1995, De Andrade & Baroni Urbani 1999	17.5
Myrmicinae	Cephalotes	Cephalotes.jansei.fossil	Vierbergen & Scheven 1995, De Andrade & Baroni Urbani 1999	17.5
Myrmicinae	Cephalotes	Cephalotes.maya.fossil	De Andrade & Baroni Urbani 1999	16.5
Myrmicinae	Cephalotes	Cephalotes.mx01.fossil	Solorzano 2007	16.5
Myrmicinae	Cephalotes	Cephalotes.mx02.fossil	Solorzano 2007	16.5
Myrmicinae	Cephalotes	Cephalotes.obscurus.fossil	Vierbergen & Scheven 1995, De Andrade & Baroni Urbani 1999	17.5
Myrmicinae	Cephalotes	Cephalotes.olmecus.fossil	De Andrade & Baroni Urbani 1999	16.5
Myrmicinae	Cephalotes	Cephalotes.poinari.fossil	De Andrade & Baroni Urbani 1999	16.5
Myrmicinae	Cephalotes	Cephalotes.serratus.fossil	Vierbergen & Scheven 1995, De Andrade & Baroni Urbani 1999	17.5
Myrmicinae	Cephalotes	Cephalotes.squamosus.fossil	Vierbergen & Scheven 1995, De Andrade & Baroni Urbani 1999	17.5
Myrmicinae	Cephalotes	Cephalotes.sucinus.fossil	De Andrade & Baroni Urbani 1999	17.5
Myrmicinae	Cephalotes	Cephalotes.ventriosus.fossil	De Andrade & Baroni Urbani 1999	16.5
Formicinae	Chimaeromyrma	Chimaeromyrma.brachycephala.fossil	Dlussky 1988	57.5
Dolichoderinae	Chronomyrmex	Chronomyrmex.medicinehatensis.fossil	McKeller et al. 2013	79
Formicinae	Conoformica	Conoformica.bitterfeldiana.fossil	Dlussky 2008b	23
outgroup.A	outgroup	Crabonidae.fossil	Antropov 2000	100
Myrmicinae	Crematogaster	Crematogaster.sp.fossil	Emery 1891	19.5
Sphecomyrminae	Cretomyrma	Cretomyrma.arnoldii.fossil	Dlussky 1975	85
Sphecomyrminae	Cretomyrma	Cretomyrma.unicornis.fossil	Dlussky 1975	85
Dolichoderinae	Ctenobethylus	Ctenobethylus.goepperti.fossil	Mayr 1868, Dalla Torre 1893, Wheeler 1915, Brues 1939, Brown 1976, Shattuck 1992, Dlussky 1997, Dlussky 2002a, Dlussky & Perkovsky 2002	43.5
Dorylinae	Cylindromyrmex	Cylindromyrmex.sp.fossil	De Andrade 2001	17.5
Ponerinae	Cyrtopone	Cyrtopone.curiosa.fossil	Dlussky & Wedmann 2012	47
Ponerinae	Cyrtopone	Cyrtopone.elongata.fossil	Dlussky & Wedmann 2012	47
Ponerinae	Cyrtopone	Cyrtopone.microcephala.fossil	Dlussky & Wedmann 2012	47
Ponerinae	Cyrtopone	Cyrtopone.striata.fossil	Dlussky & Wedmann 2012	47
Proceratiinae	Discothyrea	Discothyrea.gigas.fossil	De Andrade 1998a	17.5
Proceratiinae	Discothyrea	Discothyrea.maya.fossil	De Andrade 1998a	16.5
Sphecomyrminae	Dlusskyidris	Dlusskyidris.zherichini.fossil	Dlussky 1975	85
Dolichoderinae	Dolichoderine_genus1	Dolichoderine_genus1.sp01.fossil	Penalver-Molla 1998	19
Dolichoderinae	Dolichoderine_genus2	Dolichoderine_genus2.sp02.fossil	Penalver-Molla 1998	19
Dolichoderinae	Dolichoderine_genus3	Dolichoderine_genus3.ak01.fossil	Grimaldi & Triplehorn 2008	6.7
Dolichoderinae	Dolichoderus	Dolichoderus.affectus.fossil	Theobald 1937	31.5
Dolichoderinae	Dolichoderus	Dolichoderus.antiquus.fossil	Carpenter 1930	34
Dolichoderinae	Dolichoderus	Dolichoderus.balticus.fossil	Mayr 1868, Dalla Torre 1893, Wheeler 1915, Dlussky 2002a, Dlussky 2008a	43.5
Dolichoderinae	Dolichoderus	Dolichoderus.brevicornis.fossil	Dlussky 2002a	43.5
Dolichoderinae	Dolichoderus	Dolichoderus.brevipalpis.fossil	Dlussky 2008a	43.5
Dolichoderinae	Dolichoderus	Dolichoderus.brevipennis.fossil	Dlussky 2008a	23
Dolichoderinae	Dolichoderus	Dolichoderus.bruneti.fossil	Theobald 1937	31.5
Dolichoderinae	Dolichoderus	Dolichoderus.caribbaeus.fossil	Wilson 1985b, Shattuck 1992, Mackay 1993	17.5
Dolichoderinae	Dolichoderus	Dolichoderus.coquandi.fossil	Theobald 1937	28
Dolichoderinae	Dolichoderus	Dolichoderus.cornutus.fossil	Mayr 1868, Dalla Torre 1893, Wheeler 1915, Dlussky 2002, Dlussky 2008	43.5
Dolichoderinae	Dolichoderus	Dolichoderus.dibolius.fossil	Wilson 1985b, Mackay 1993	17.5
Dolichoderinae	Dolichoderus	Dolichoderus.elegans.fossil	Wheeler 1915, Dlussky 2002a	43.5
Dolichoderinae	Dolichoderus	Dolichoderus.explicans.fossil	Foerster 1891, Handlirsch 1906-1908, Theobald 1937	31.5
Dolichoderinae	Dolichoderus	Dolichoderus.granulinotus.fossil	Dlussky 2008a	43.5
Dolichoderinae	Dolichoderus	Dolichoderus.heeri.fossil	Dlussky & Putyatina 2014	18.2
Dolichoderinae	Dolichoderus	Dolichoderus.kohlsi.fossil	Dlussky & Rasnitsyn 2002	44.5
Dolichoderinae	Dolichoderus	Dolichoderus.kutscheri.fossil	Dlussky 2008a	23
Dolichoderinae	Dolichoderus	Dolichoderus.kutschlinicus.fossil	Deichmuller 1881, Dalla Torre 1893	35.5
Dolichoderinae	Dolichoderus	Dolichoderus.longipennis.fossil	Mayr 1868, Dalla Torre 1893	43.5
Dolichoderinae	Dolichoderus	Dolichoderus.longipilosus.fossil	Dlussky 2002a, Dlussky 2008	43.5
Dolichoderinae	Dolichoderus	Dolichoderus.lucidus.fossil	Dlussky 2008a	35.5
Dolichoderinae	Dolichoderus	Dolichoderus.mesosternalis.fossil	Wheeler 1915	43.5
Dolichoderinae	Dolichoderus	Dolichoderus.nanus.fossil	Dlussky 2002a	43.5
Dolichoderinae	Dolichoderus	Dolichoderus.obliteratus.fossil	Scudder 1877, Dalla Torre 1893, Carpenter 1930, MacKay 1993, Shattuck 1994	21.5
Dolichoderinae	Dolichoderus	Dolichoderus.oviformis.fossil	Theobald 1937	32
Dolichoderinae	Dolichoderus	Dolichoderus.passalomma.fossil	Wheeler 1915, Dlussky 2002a	43.5
Dolichoderinae	Dolichoderus	Dolichoderus.perkovskyi.fossil	Dlussky 2008a	43.5
Dolichoderinae	Dolichoderus	Dolichoderus.pilipes.fossil	Dlussky 2008a	43.5
Dolichoderinae	Dolichoderus	Dolichoderus.polessus.fossil	Dlussky 2002a	35.5
Dolichoderinae	Dolichoderus	Dolichoderus.polonicus.fossil	Dlussky 2002a	43.5
Dolichoderinae	Dolichoderus	Dolichoderus.primitivus.fossil	Wilson 1985b, Shattuck 1992, Mackay 1993	17.5
Dolichoderinae	Dolichoderus	Dolichoderus.prolaminatus.fossil	Wilson 1985b, Shattuck 1992	17.5
Dolichoderinae	Dolichoderus	Dolichoderus.punctatus.fossil	Dlussky 2008a	43.5
Dolichoderinae	Dolichoderus	Dolichoderus.robustus.fossil	Dlussky 2002a	35.5
Dolichoderinae	Dolichoderus	Dolichoderus.rohweri.fossil	Carpenter 1930, Mackay 1993	34
Dolichoderinae	Dolichoderus	Dolichoderus.sculpturatus.fossil	Mayr 1868, Dalla Torre 1893	43.5
Dolichoderinae	Dolichoderus	Dolichoderus.tertiarius.fossil	Mayr 1868, Dalla Torre 1893, Wheeler 1915, Dlussky 2002, Dlussky 2008a	43.5
Dolichoderinae	Dolichoderus	Dolichoderus.vectensis.fossil	Donisthorpe 1920	34
Dolichoderinae	Dolichoderus	Dolichoderus.vexillarius.fossil	Wheeler 1915, Dlussky 2002a	43.5
Dolichoderinae	Dolichoderus	Dolichoderus.vlaskini.fossil	Dlussky 2008a	35.5
Dolichoderinae	Dolichoderus	Dolichoderus.zherichini.fossil	Dlussky & Perkovsky 2002	35.5
Formicinae	Drymomyrmex	Drymomyrmex.claripennis.fossil	Wheeler 1915, Dlussky 1997, Wheeler 1915, Dlussky & Rasnitsyn 2009	43.5
Formicinae	Drymomyrmex	Drymomyrmex.fuscipennis.fossil	Wheeler 1915, Theobald 1937, Dlussky 1997, Dlussky & Rasnitsyn 2009	43.5
Dolichoderinae	Elaeomyrmex	Elaeomyrmex.coloradensis.fossil	Carpenter 1930, Ward et al. 2010	34
Dolichoderinae	Elaeomyrmex	Elaeomyrmex.gracilis.fossil	Carpenter 1930, Ward et al. 2010	34
Dolichoderinae	Eldermyrmex	Eldermyrmex.oblongiceps.fossil	Wheeler 1915, Shattuck 1992, Dlussky & Rasnitsyn 2009, Heterick & Shattuck 2011	43.5
Myrmicinae	Electromyrmex	Electromyrmex.klebsi.fossil	Wheeler 1910, Wheeler 1915, Dlussky & Fedoseeva 1988	43.5
Ectatomminae	Electroponera	Electroponera.dubia.fossil	Wheeler 1915, Dlussky & Fedoseeva 1988, Lattke 1994, Bolton 1995, Dlussky 2009	43.5
Dolichoderinae	Emplastus	Emplastus.britannicus.fossil	Dlussky & Perifilieva 2014	34
Dolichoderinae	Emplastus	Emplastus.dubius.fossil	Dlussky & Putyatina 2014	18.2
Dolichoderinae	Emplastus	Emplastus.gurnetensis.fossil	Dlussky & Perifilieva 2014	34
Dolichoderinae	Emplastus	Emplastus.haueri.fossil	Dlussky & Putyatina 2014	18.2
Dolichoderinae	Emplastus	Emplastus.hypolithus.fossil	Dlussky & Perifilieva 2014	34
Dolichoderinae	Emplastus	Emplastus.miocenicus.fossil	Dlussky & Putyatina 2014	18.2
Dolichoderinae	Emplastus	Emplastus.ocellus.fossil	Dlussky & Putyatina 2014	18.2
Myrmicinae	Enneamerus	Enneamerus.reticulatus.fossil	Mayr 1868, Wheeler 1915	43.5
Myrmicinae	Eocenidris	Eocenidris.crassa.fossil	Wilson 1985a	44.5
Myrmicinae	Eocenomyrma	Eocenomyrma.electrina.fossil	Dlussky & Radchenko 2006a	43.5
Myrmicinae	Eocenomyrma	Eocenomyrma.elegantula.fossil	Dlussky & Radchenko 2006a	43.5
Myrmicinae	Eocenomyrma	Eocenomyrma.orthospina.fossil	Dlussky & Radchenko 2006a, Dlussky & Rasnitsyn 2009	43.5
Myrmicinae	Eocenomyrma	Eocenomyrma.rugosostriata.fossil	Mayr 1868, Wheeler 1915, Dlussky & Radchenko 2006a	43.5
Dolichoderinae	Eotapinoma	Eotapinoma.compacta.fossil	Dlussky 1988, Ward et al. 2010	57.5
Dolichoderinae	Eotapinoma	Eotapinoma.gracilis.fossil	Dlussky 1988, Ward et al. 2010	57.5
Dolichoderinae	Eotapinoma	Eotapinoma.macalpini.fossil	Dlussky 1999, Ward et al. 2010	79
Agroecomyrmecinae	Eulithomyrmex	Eulithomyrmex.rugosus.fossil	Carpenter 1930, Carpenter 1935, Bolton 2003, Baroni Urbani & De Andrade 2007.	34
Agroecomyrmecinae	Eulithomyrmex	Eulithomyrmex.striatus.fossil	Carpenter 1930, Carpenter 1935, Bolton 2003, Baroni Urbani & De Andrade 2007	34
Myrmicinae	Fallomyrma	Fallomyrma.transversa.fossil	Dlussky & Radchenko 2006b	43.5
Formicinae	Formica	Formica.alsatica.fossil	Theobald 1937	31.5
Formicinae	Formica	Formica.arcana.fossil	Scudder 1877, Carpenter 1930	21.5
Formicinae	Formica	Formica.auxillacensis.fossil	Piton & Theobald 1935	31
Formicinae	Formica	Formica.bauckhorni.fossil	Meunier 1915, Meunier 1917	23
Formicinae	Formica	Formica.cantalica.fossil	Piton & Theobald 1935	6
Formicinae	Formica	Formica.cockerelli.fossil	Carpenter 1930	34
Formicinae	Formica	Formica.demersa.fossil	Heer 1849, Heer 1850	6.25
Formicinae	Formica	Formica.eoptera.fossil	Cockerell 1923a	35.5
Formicinae	Formica	Formica.flori.fossil	Mayr 1868, Wheeler 1915, Dlussky 1967, Baroni Urbani & Graeser 1987, Dlussky 2002b, Dlussky 2008b	43.5
Formicinae	Formica	Formica.gibbosa.fossil	Presl 1822	43.5
Formicinae	Formica	Formica.globiventris.fossil	Heer 1849, Heer 1850	12.15
Formicinae	Formica	Formica.grandis.fossil	Carpenter 1930	34
Formicinae	Formica	Formica.gravida.fossil	Heer 1849, Heer 1850	6.25
Formicinae	Formica	Formica.gustawi.fossil	Dlussky 2002b, Dlussky 2008b	43.5
Formicinae	Formica	Formica.heteroptera.fossil	Cockerell 1920	38.5
Formicinae	Formica	Formica.horrida.fossil	Wheeler 1915, Dlussky 1967, Dlussky 2008b	43.5
Formicinae	Formica	Formica.immersa.fossil	Heer 1849, Heer 1850	6.25
Formicinae	Formica	Formica.kutscheri.fossil	Dlussky 2008b	23
Formicinae	Formica	Formica.latinodosa.fossil	Theobald 1937	28
Formicinae	Formica	Formica.lavateri.fossil	Heer 1849, Heer 1850	6.25
Formicinae	Formica	Formica.longicollis.fossil	Heer 1849, Heer 1850	6.25
Formicinae	Formica	Formica.luteola.fossil	Presl 1822	43.5
Formicinae	Formica	Formica.macrognatha.fossil	Presl 1822	43.5
Formicinae	Formica	Formica.macrophthalma.fossil	Heer 1849, Heer 1850	6.25
Formicinae	Formica	Formica.maculipennis.fossil	Piton & Theobald 1935	31
Formicinae	Formica	Formica.nigra.fossil	Presl 1822	43.5
Formicinae	Formica	Formica.obscura.fossil	Dlussky & Putyatina 2014	18.2
Formicinae	Formica	Formica.orbata.fossil	Heer 1849, Heer 1850	6.25
Formicinae	Formica	Formica.palaeopolonica.fossil	Dlussky 2008b	43.5
Formicinae	Formica	Formica.parexsecta.fossil	Dlussky & Putyatina 2014	18.2
Formicinae	Formica	Formica.parvula.fossil	Presl 1822	43.5
Formicinae	Formica	Formica.phaethusa.fossil	Wheeler 1915, Dlussky 1967, Dlussky 2008b	43.5
Formicinae	Formica	Formica.pitoni.fossil	Piton & Theobald 1935	3.55
Formicinae	Formica	Formica.primitiva.fossil	Heer 1849, Heer 1850	6.25
Formicinae	Formica	Formica.primordialis.fossil	Heer 1849, Heer 1850	6.25
Formicinae	Formica	Formica.procera.fossil	Heer 1849, Heer 1850	6.25
Formicinae	Formica	Formica.pulchella.fossil	Heer 1849, Heer 1850	6.25
Formicinae	Formica	Formica.quadrata.fossil	Holl 1829	43.5
Formicinae	Formica	Formica.radchenkoi.fossil	Dlussky 2008b	35.5
Formicinae	Formica	Formica.robusta.fossil	Carpenter 1930	34
Formicinae	Formica	Formica.sepulta.fossil	Theobald 1937	28
Formicinae	Formica	Formica.serresi.fossil	Theobald 1937	28
Formicinae	Formica	Formica.seuberti.fossil	Heer 1849, Heer 1850	6.25
Formicinae	Formica	Formica.strangulata.fossil	Wheeler 1915, Dlussky 1967, Dlussky 2008b	43.5
Formicinae	Formica	Formica.surinamensis.fossil	Berendt 1830	43.5
Formicinae	Formica	Formica.trigona.fossil	Presl 1822	43.5
Formicinae	Formica	Formica.tripartita.fossil	Theobald 1937	31.5
Formicinae	Formica	Formica.ungeri.fossil	Heer 1849, Heer 1850, Mayr 1867, Dlusskt & Putyatina 2014	18.2
Formicinae	Formica	Formica.zherikhini.fossil	Dlussky 2008b	43.5
Formicinae	Gesomyrmex	Gesomyrmex.bremii.fossil	Dlussky & Putyatina 2014	18.2
Formicinae	Gesomyrmex	Gesomyrmex.breviceps.fossil	Dlussky et al. 2009	47
Formicinae	Gesomyrmex	Gesomyrmex.curiosus.fossil	Dlussky et al. 2009	47
Formicinae	Gesomyrmex	Gesomyrmex.flavescens.fossil	Dlussky et al. 2009	44
Formicinae	Gesomyrmex	Gesomyrmex.germanicus.fossil	Dlussky et al. 2009	44
Formicinae	Gesomyrmex	Gesomyrmex.hoernesi.fossil	Mayr 1868, Wheeler 1929, Dlussky et al. 2009	43.5
Formicinae	Gesomyrmex	Gesomyrmex.pulcher.fossil	Dlussky et al. 2009	47
Formicinae	Glaphyromyrmex	Glaphyromyrmex.oligocenicus.fossil	Wheeler 1915	43.5
Ectatomminae	Gnamptogenys	Gnamptogenys.brunoi.fossil	Lattke 2002	17.5
Ectatomminae	Gnamptogenys	Gnamptogenys.casca.fossil	Lattke 2002	17.5
Ectatomminae	Gnamptogenys	Gnamptogenys.europaea.fossil	Mayr 1868, Wheeler 1915, Brown 1958, Dlussky 2009	43.5
Ectatomminae	Gnamptogenys	Gnamptogenys.levinates.fossil	Baroni Urbani 1980c	17.5
Ectatomminae	Gnamptogenys	Gnamptogenys.pristina.fossil	Baroni Urbani 1980c	17.5
Ectatomminae	Gnamptogenys	Gnamptogenys.rohdendorfi.fossil	Dlussky 2009	43.5
Dolichoderinae	Gracilidris	Gracilidris.humiloides.fossil	Wilson 1985b, Shattuck 1992, Wild & Cuezzo 2006, Heterick & Shattuck 2011	17.5
Sphecomyrminae	Haidomyrmex	Haidomyrmex.cerberus.fossil	Dlussky 1996, Engel & Grimaldi 2005, Shi et al. 2012	98.79
Sphecomyrminae	Haidomyrmex	Haidomyrmex.scimitarus.fossil	Barden & Grimaldi 2012, Shi et al. 2012	98.79
Sphecomyrminae	Haidomyrmex	Haidomyrmex.zigrasi.fossil	Barden & Grimaldi 2012, Shi et al. 2012	98.79
Sphecomyrminae	Haidomyrmodes	Haidomyrmodes.mammuthus.fossil	Perrichot et al. 2008	99.5
Sphecomyrminae	Haidoterminus	Haidoterminus.cippus.fossil	McKellar et al. 2013	79
Formicinae	Heeridris	Heeridris.croaticus.fossil	Dlussky & Putyatina 2014	18.2
Ponerinae	Hypoponera	Hypoponera.atavia.fossil	Mayr 1868, Wheeler 1915, Taylor 1967, Dlussky 2002b, Dlussky 2009	23
Myrmicinae	Ilemomyrmex	Ilemomyrmex.caecus.fossil	Wilson 1985b	17.5
Formicinae	Imhoffia	Imhoffia.nigra.fossil	Heer 1850	6.25
Formicinae	Imhoffia	Imhoffia.pallida.fossil	Heer 1867	12.15
Dolichoderinae	Kotshkorkia	Kotshkorkia.laticeps.fossil	Dlussky 1981, Ward et al. 2010	14
Formicinae	Kyromyrma	Kyromyrma.neffi.fossil	Grimaldi & Agosti 2000	92
Formicinae	Lasius	Lasius.anthracinus.fossil	Dlussky & Putyatina 2014	18.2
Formicinae	Lasius	Lasius.chambonensis.fossil	Piton & Theobald 1935	3.55
Formicinae	Lasius	Lasius.crispus.fossil	Piton & Theobald 1935	6
Formicinae	Lasius	Lasius.epicentrus.fossil	Theobald 1937	28
Formicinae	Lasius	Lasius.globularis.fossil	Heer 1849, Heer 1850, Mayr 1867, Dlusskt & Putyatina 2014	18.2
Formicinae	Lasius	Lasius.longaevus.fossil	Heer 1849, Heer 1850, Mayr 1867, Dlussky & Putyatina 2014	18.2
Formicinae	Lasius	Lasius.longipennis.fossil	Heer 1849, Heer 1850, Mayr 1867, Dlusskt & Putyatina 2014	18.2
Formicinae	Lasius	Lasius.nemorivagus.fossil	Wheeler 1915, Wilson 1955, Dlussky 2011	43.5
Formicinae	Lasius	Lasius.oblongus.fossil	Assmann 1870	8
Formicinae	Lasius	Lasius.occultatus.fossil	Heer 1849, Heer 1850, Mayr 1867	18.2
Formicinae	Lasius	Lasius.ophtalmicus.fossil	Dlussky & Putyatina 2014	18.2
Formicinae	Lasius	Lasius.peritulus.fossil	Cockerell 1927, Carpenter 1930, Wilson 1955	34
Formicinae	Lasius	Lasius.pumilus.fossil	Mayr 1868, Wheeler 1915, Wilson 1955, Dlussky 2011	43.5
Formicinae	Lasius	Lasius.punctulatus.fossil	Mayr 1868, Wilson 1955, Dlussky 1997, Dlussky 2011	43.5
Formicinae	Lasius	Lasius.schiefferdeckeri.fossil	Mayr 1868, Wheeler 1915, Wilson 1955, Dlussky & Perkovsky 2002, Perkovsky 2007, Dlussky 2011	43.5
Formicinae	Lasius	Lasius.vetulus.fossil	Dlussky 1981	14
Dolichoderinae	Leptomyrmex	Leptomyrmex.neotropicus.fossil	Baroni Urbani 1980d, Wilson 1985b, Baroni Urbani & Wilson 1987, Lucky & Ward 2010	17.5
Formicinae	Leucotaphus	Leucotaphus.gurnetensis.fossil	Cockerell 1915, Donisthorpe 1920	34
Dolichoderinae	Liometopum	Liometopum.imhoffii.fossil	Heer 1849, Heer 1850, Heer 1867, Mayr 1867, Taylor 1964, Shattuck 1994	18.2
Dolichoderinae	Liometopum	Liometopum.miocenicum.fossil	Carpenter 1930	34
Dolichoderinae	Liometopum	Liometopum.oligocenicum.fossil	Wheeler 1915	43.5
Dolichoderinae	Liometopum	Liometopum.scudderi.fossil	Carpenter 1930	34
Myrmicinae	Lonchomyrmex	Lonchomyrmex.freyeri.fossil	Heer 1867, Mayr 1867, Dlussky & Putyatina 2014	18.2
Myrmicinae	Lonchomyrmex	Lonchomyrmex.nigritus.fossil	Assmann 1870	8
Myrmicinae	Messor	Messor.ak01.fossil	Grimaldi & Triplehorn 2008	6.7
Aneuretinae	Mianeuretus	Mianeuretus.eocenicus.fossil	Dlussky & Rasnitsyn 2002	44.5
Aneuretinae	Mianeuretus	Mianeuretus.mirabilis.fossil	Carpenter 1930	34
Dolichoderinae	Miomyrmex	Miomyrmex.impactus.fossil	Cockerell 1927, Carpenter 1930	34
Dolichoderinae	Miomyrmex	Miomyrmex.striatus.fossil	Carpenter 1930	34
Myrmicinae	Myrmecites	Myrmecites.latus.fossil	Dlussky & Putyatina 2014	18.2
Myrmicinae	Myrmecites	Myrmecites.pusillus.fossil	Dlussky & Putyatina 2014	18.2
Myrmicinae	Myrmecites	Myrmecites.rotundiceps.fossil	Dlussky & Rasnitsyn 2002	44.5
Myrmicinae	Myrmica	Myrmica.angusticollis.fossil	Heer 1850, Radchenko et al. 2007	6.25
Myrmicinae	Myrmica	Myrmica.eocenica.fossil	Radchenko et al. 2007, Radchenko & Elmes 2010	43.5
Myrmicinae	Myrmica	Myrmica.intermedia.fossil	Wheeler 1915, Radchenko et al. 2007, Radchenko & Elmes 2010	43.5
Myrmicinae	Myrmica	Myrmica.longispinosa.fossil	Mayr 1868, Radchenko et al. 2007, Radchenko & Elmes 2010	43.5
Myrmicinae	Myrmica	Myrmica.macrocephala.fossil	Heer 1850, Radchenko et al. 2007	6.25
Myrmicinae	Myrmica	Myrmica.molassica.fossil	Heer 1849, Heer 1850, Radchenko et al. 2007	6.25
Myrmicinae	Myrmica	Myrmica.obsoleta.fossil	Heer 1849, Heer 1850, Radchenko et al. 2007	6.25
Myrmicinae	Myrmica	Myrmica.paradoxa.fossil	Radchenko et al. 2007, Radchenko & Elmes 2010	23
Myrmicinae	Myrmica	Myrmica.rudis.fossil	Mayr 1868, Wheeler 1915, Radchenko & Elmes 2010, Radchenko et al. 2007	43.5
Myrmicinae	Myrmicine_genus1	Myrmicine_genus1.ak01.fossil	Grimaldi & Triplehorn 2008	6.7
Dorylinae	Neivamyrmex	Neivamyrmex.sp.fossil	Wilson 1985b	17.5
Myrmicinae	Nesomyrmex	Nesomyrmex.caritatis.fossil	De Andrade et al. 1999, Bolton 2003	17.5
Myrmicinae	Nesomyrmex	Nesomyrmex.dominicanus.fossil	De Andrade et al. 1999, Bolton 2003	17.5
Formicinae	Nylanderia	Nylanderia.pygmaea.fossil	Mayr 1868, Wheeler 1915, LaPolla & Dlussky 2010	43.5
Formicinae	Nylanderia	Nylanderia.vetula.fossil	LaPolla & Dlussky 2010	17.5
Ponerinae	Odontomachus	Odontomachus.paleomyagra.fossil	Wappler et al. 2013	18
Ponerinae	Odontomachus	Odontomachus.pseudobauri.fossil	De Andrade 1994	17.5
Ponerinae	Odontomachus	Odontomachus.spinifer.fossil	De Andrade 1994	17.5
Formicinae	Oecophylla	Oecophylla.atavina.fossil	Cockerell 1915	34
Formicinae	Oecophylla	Oecophylla.bartoniana.fossil	Cockerell 1920	38.5
Formicinae	Oecophylla	Oecophylla.brischkei.fossil	Mayr 1868, Wheeler 1915	43.5
Formicinae	Oecophylla	Oecophylla.crassinoda.fossil	Wheeler 1915, Wheeler 1922	43.5
Formicinae	Oecophylla	Oecophylla.eckfeldiana.fossil	Dlussky et al. 2008	44
Formicinae	Oecophylla	Oecophylla.grandimandibula.fossil	Riou 1999	7.5
Formicinae	Oecophylla	Oecophylla.leakeyi.fossil	Wilson & Taylor 1964	19.5
Formicinae	Oecophylla	Oecophylla.longiceps.fossil	Dlussky et al. 2008	47
Formicinae	Oecophylla	Oecophylla.megarche.fossil	Cockerell 1915	34
Formicinae	Oecophylla	Oecophylla.obesa.fossil	Heer 1849, Heer 1850, Mayr 1867, Dlusskt & Putyatina 2014	18.2
Formicinae	Oecophylla	Oecophylla.praeclara.fossil	Foerster 1891	32
Formicinae	Oecophylla	Oecophylla.superba.fossil	Theobald 1937	31.5
Myrmicinae	Oxyidris	Oxyidris.antillana.fossil	Wilson 1985b	17.5
Myrmicinae	Parameranoplus	Parameranoplus.primaevus.fossil	Wheeler 1915	43.5
Aneuretinae	Paraneuretus	Paraneuretus.longicornis.fossil	Wheeler 1915	43.5
Aneuretinae	Paraneuretus	Paraneuretus.tornquisti.fossil	Wheeler 1915	43.5
Myrmicinae	Paraphaenogaster	Paraphaenogaster.hooleyana.fossil	Dlussky & Perifilieva 2014	34
Myrmicinae	Paraphaenogaster	Paraphaenogaster.jurinei.fossil	Dlussky & Putyatina 2014	18.2
Myrmicinae	Paraphaenogaster	Paraphaenogaster.microphthalma.fossil	Dlussky 1981	13.5
Myrmicinae	Paraphaenogaster	Paraphaenogaster.tertiaria.fossil	Dlussky & Putyatina 2014	18.2
Paraponerinae	Paraponera	Paraponera.dieteri.fossil	Baroni Urbani 1994	17.5
Dolichoderinae	Petraeomyrmex	Petraeomyrmex.minimus.fossil	Carpenter 1930, Ward et el. 2010	34
Myrmicinae	Pheidole	Pheidole.cordata.fossil	Holl 1829, Mayr 1868, Schweigger 1819, Dubovikoff 2011	43.5
Myrmicinae	Pheidole	Pheidole.mx01.fossil	Solorzano 2007	16.5
Myrmicinae	Pheidole	Pheidole.mx02.fossil	Solorzano 2007	16.5
Myrmicinae	Pheidole	Pheidole.primigenia.fossil	Baroni Urbani 1995	17.5
Myrmicinae	Pheidole	Pheidole.rasnitsyni.fossil	Dubovikoff 2011	43.5
Myrmicinae	Pheidole	Pheidole.tertiaria.fossil	Carpenter 1930	34
Myrmicinae	Pheidole	Pheidole.tethepa.fossil	Wilson 1985b, Baroni Urbani 1995	17.5
Myrmicinae	Pheidologeton	Pheidologeton.rugiceps.fossil	Heer 1849, Heer 1850, Assmann 1870	6.25
Myrmicinae	Pheidologeton	Pheidologeton.schossnicensis.fossil	Assmann 1870	8
Aneuretinae	Pityomyrmex	Pityomyrmex.tornquisti.fossil	Wheeler 1915, Dlussky & Rasnitsyn 2009	43.5
Formicinae	Plagiolepis	Plagiolepis.klinsmanni.fossil	Mayr 1868, Wheeler 1915, Dlussky 2010	43.5
Formicinae	Plagiolepis	Plagiolepis.kuenowi.fossil	Mayr 1868, Dlussky 2010	30
Formicinae	Plagiolepis	Plagiolepis.minutissima.fossil	Dlussky & Perkovsky 2002, Dlussky 2010	35.5
Formicinae	Plagiolepis	Plagiolepis.paradoxa.fossil	Dlussky 2010	23
Formicinae	Plagiolepis	Plagiolepis.singularis.fossil	Mayr 1868, Dlussky 2010	43.5
Formicinae	Plagiolepis	Plagiolepis.solitaria.fossil	Mayr 1868, Dlussky 2010	30
Formicinae	Plagiolepis	Plagiolepis.squamifera.fossil	Mayr 1868, Wheeler 1915, Dlussky 2010	43.5
Formicinae	Plagiolepis	Plagiolepis.wheeleri.fossil	Wheeler 1915, Dlussky 2010	43.5
Ponerinae	Platythyrea	Platythyrea.dentata.fossil	Lattke 2003	17.5
Ponerinae	Platythyrea	Platythyrea.dlusskyi.fossil	Aria et al. 2011	53.5
Ponerinae	Platythyrea	Platythyrea.primaeva.fossil	Wheeler 1915, Burnham 1978, Dlussky 1997, Dlussky 2009	43.5
Ponerinae	Platythyrea	Platythyrea.procera.fossil	Lattke 2003	17.5
Ponerinae	Platythyrea	Platythyrea.pumilio.fossil	De Andrade 2004	17.5
Ponerinae	Platythyrea	Platythyrea.scalpra.fossil	Lattke 2003	17.5
Myrmicinae	Plesiomyrmex	Plesiomyrmex.tubulatus.fossil	Dlussky & Radchenko 2009	23
Myrmicinae	Pogonomyrmex	Pogonomyrmex.fossilis.fossil	Carpenter 1930	34
Formicinae	Polyrhachis	Polyrhachis.annosa.fossil	Wappler et al. 2009	6.25
Ponerinae	Ponera	Ponera.elegantissima.fossil	Meunier 1923	23
Ponerinae	Ponera	Ponera.lobulifera.fossil	Dlussky 2009	43.5
Ponerinae	Ponera	Ponera.mayri.fossil	Dlussky 2009	43.5
Ponerinae	Ponera	Ponera.wheeleri.fossil	Dlussky 2009	23
Ponerinae	Ponerine_genus2	Ponerine_genus2.fr01.fossil	Aria et al. 2011	53.5
Ponerinae	Ponerites	Ponerites.antropovi.fossil	Dlussky & Perifilieva 2014	34
Ponerinae	Ponerites	Ponerites.atavinus.fossil	Dlussky & Putyatina 2014	18.2
Ponerinae	Ponerites	Ponerites.coloradensis.fossil	Dlussky & Rasnitsyn 2002	44
Ponerinae	Ponerites	Ponerites.elongatus.fossil	Dlussky & Putyatina 2014	18.2
Ponerinae	Ponerites	Ponerites.eocenicus.fossil	Dlussky & Rasnitsyn 2002	44
Ponerinae	Ponerites	Ponerites.gracilior.fossil	Dlussky & Putyatina 2014	18.2
Ponerinae	Ponerites	Ponerites.hypoponeroides.fossil	Dlussky & Rasnitsyn 2002	44
Ponerinae	Ponerites	Ponerites.nitidus.fossil	Dlussky & Putyatina 2014	18.2
Ponerinae	Ponerites	Ponerites.oblongiceps.fossil	Wheeler 1915, Shattuck 1992, Dlussky & Rasnitsyn 2009, Heterick & Shattuck 2011	43.5
Ponerinae	Ponerites	Ponerites.oblongiceps.fossil	Wheeler 1915, Shattuck 1992, Dlussky & Rasnitsyn 2009, Heterick & Shattuck 2011	18.2
Ponerinae	Ponerites	Ponerites.tenuis.fossil	Dlussky & Putyatina 2014	18.2
Formicinae	Prenolepis	Prenolepis.henschei.fossil	Mayr 1868, Wheeler 1915, Dlussky & Perkovsky 2002. LaPolla & Dlussky 2010	43.5
Myrmeciinae	Prionomyrmex	Prionomyrmex.janzeni.fossil	Baroni Urbani 2000, Ward & Brady 2003, Baroni Urbani 2003, Baroni Urbani 2005, Baroni Urbani 2008	43.5
Myrmeciinae	Prionomyrmex	Prionomyrmex.longiceps.fossil	Mayr 1868, Wheeler 1915, Baroni Urbani 2000, Ward & Brady 2003, Baroni Urbani 2003, Baroni Urbani 2005, Baroni Urbani 2008	43.5
Myrmeciinae	Prionomyrmex	Prionomyrmex.wappleri.fossil	Dlussky 2012	23.5
Myrmicinae	Pristomyrmex	Pristomyrmex.rasnitsyni.fossil	Dlussky & Radchenko 2011	43.5
Proceratiinae	Proceratium	Proceratium.denticulatum.fossil	Lattke 1990, Baroni Urbani & De Andrade 2003	17.5
Proceratiinae	Proceratium	Proceratium.dominicanum.fossil	Baroni Urbani & De Andrade 2003	17.5
Proceratiinae	Proceratium	Proceratium.eocenicum.fossil	Dlussky 2009	43.5
Proceratiinae	Proceratium	Proceratium.gibberum.fossil	Baroni Urbani & De Andrade 2003	17.5
Proceratiinae	Proceratium	Proceratium.poinari.fossil	Baroni Urbani & De Andrade 2003	17.5
Formicinae	Prodimorphomyrmex	Prodimorphomyrmex.primigenius.fossil	Wheeler 1915	43.5
Dolichoderinae	Proiridomyrmex	Proiridomyrmex.vetulus.fossil	Dlussky & Rasnitsyn 2002	44.5
Aneuretinae	Protaneuretus	Protaneuretus.succineus.fossil	Wheeler 1915	43.5
Dolichoderinae	Protazteca	Protazteca.capitata.fossil	Carpenter 1930, Ward et el. 2010	34
Dolichoderinae	Protazteca	Protazteca.elongata.fossil	Carpenter 1930, Ward et al. 2010	34
Dolichoderinae	Protazteca	Protazteca.hendersoni.fossil	Cockerell 1906, Cockerell 1927, Carpenter 1930, Ward et al. 2010	34
Dolichoderinae	Protazteca	Protazteca.quadrata.fossil	Carpenter 1930, Ward et al. 2010	34
Formicinae	Protoformica	Protoformica.proformicoides.fossil	Dlussky 1967, Dlussky & Fedoseeva 1988, Dlussky 2008b	43.5
Myrmicinae	Protomyrmica	Protomyrmica.atavia.fossil	Dlussky & Radchenko 2009	43.5
Ponerinae	Protopone	Protopone.dubia.fossil	Dlussky & Wedmann 2012	47
Ponerinae	Protopone	Protopone.germanica.fossil	Dlussky & Wedmann 2012	47
Ponerinae	Protopone	Protopone.magna.fossil	Dlussky & Wedmann 2012	47
Ponerinae	Protopone	Protopone.oculata.fossil	Dlussky & Wedmann 2012	47
Ponerinae	Protopone	Protopone.primigena.fossil	Dlussky 1988	57.5
Ponerinae	Protopone	Protopone.sepulta.fossil	Dlussky & Wedmann 2012	47
Ponerinae	Protopone	Protopone.vetula.fossil	Dlussky & Wedmann 2012	47
Formicinae	Protrechina	Protrechina.carpenteri.fossil	Wilson 1985a, LaPolla & Dlussky 2010	44.5
Ectatomminae	Pseudectatomma	Pseudectatomma.eocenica.fossil	Dlussky & Wedmann 2012	47
Ectatomminae	Pseudectatomma	Pseudectatomma.striatula.fossil	Dlussky & Wedmann 2012	47
Formicinae	Pseudolasius	Pseudolasius.boreus.fossil	Wheeler 1915, LaPolla & Dlussky 2010	43.5
Pseudomyrmecinae	Pseudomyrmex	Pseudomyrmex.antiquus.fossil	Ward 1992	17.5
Pseudomyrmecinae	Pseudomyrmex	Pseudomyrmex.avitus.fossil	Ward 1992	17.5
Pseudomyrmecinae	Pseudomyrmex	Pseudomyrmex.baros.fossil	Ward 1992	17.5
Pseudomyrmecinae	Pseudomyrmex	Pseudomyrmex.coruscus.fossil	Ward 1992	17.5
Pseudomyrmecinae	Pseudomyrmex	Pseudomyrmex.extinctus.fossil	Carpenter 1930, Ward 1990	34
Pseudomyrmecinae	Pseudomyrmex	Pseudomyrmex.macrops.fossil	Ward 1992	17.5
Pseudomyrmecinae	Pseudomyrmex	Pseudomyrmex.nexilis.fossil	Ward 1992	17.5
Pseudomyrmecinae	Pseudomyrmex	Pseudomyrmex.oryctus.fossil	Ward 1992	17.5
Pseudomyrmecinae	Pseudomyrmex	Pseudomyrmex.prioris.fossil	Ward 1992	17.5
Pseudomyrmecinae	Pseudomyrmex	Pseudomyrmex.succinus.fossil	Ward 1992	17.5
Pseudomyrmecinae	Pseudomyrmex	Pseudomyrmex.thecolor.fossil	Ward 1992	17.5
Pseudomyrmecinae	Pseudomyrmex	Pseudomyrmex.vicinus.fossil	Ward 1992	17.5
Ectatomminae	Rhytidoponera	Rhytidoponera.kirghizorum.fossil	Dlussky 1981	14
Myrmicinae	Solenopsis	Solenopsis.alena.fossil	Theobald 1937, Ozdikmen 2010	34
Myrmicinae	Solenopsis	Solenopsis.blanda.fossil	Foerster 1891, Theobald 1937	32
Myrmicinae	Solenopsis	Solenopsis.foersteri.fossil	Theobald 1937	31.5
Myrmicinae	Solenopsis	Solenopsis.maxima.fossil	Foerster 1891, Theobald 1937	32
Myrmicinae	Solenopsis	Solenopsis.moesta.fossil	Foerster 1891, Theobald 1937	32
Myrmicinae	Solenopsis	Solenopsis.mx01.fossil	Solorzano 2007	16.5
Myrmicinae	Solenopsis	Solenopsis.privata.fossil	Foerster 1891, Theobald 1937	32
Myrmicinae	Solenopsis	Solenopsis.superba.fossil	Foerster 1891, Theobald 1937	32
Myrmicinae	Solenopsis	Solenopsis.valida.fossil	Foerster 1891, Theobald 1937	31.5
Myrmicinae	Solenopsites	Solenopsites.minutus.fossil	Dlussky & Rasnitsyn 2002	44
Myrmicinae	Solenopsites	Solenopsites.rossi.fossil	Dlussky & Perifilieva 2014	34
Sphecomyrminae	Sphecomyrma	Sphecomyrma.canadensis.fossil	Wilson 1985a	79
Sphecomyrminae	Sphecomyrma	Sphecomyrma.freyi.fossil	Wilson et al. 1967, Grimaldi et al. 1997, Engel & Grimaldi 2005	92
Sphecomyrminae	Sphecomyrma	Sphecomyrma.mesaki.fossil	Engel & Grimaldi 2005	92
Sphecomyrminae	Sphecomyrmodes	Sphecomyrmodes.contegus.fossil	Barden & Grimaldi 2014	98.79
Sphecomyrminae	Sphecomyrmodes	Sphecomyrmodes.gracilis.fossil	Barden & Grimaldi 2014	98.79
Sphecomyrminae	Sphecomyrmodes	Sphecomyrmodes.magnus.fossil	Barden & Grimaldi 2014	98.79
Sphecomyrminae	Sphecomyrmodes	Sphecomyrmodes.occidentalis.fossil	Perrichot et al. 2008	99
Sphecomyrminae	Sphecomyrmodes	Sphecomyrmodes.orientalis.fossil	Engel & Grimaldi 2005, Shi et al. 2012	98.79
Sphecomyrminae	Sphecomyrmodes	Sphecomyrmodes.pilosus.fossil	Barden & Grimaldi 2014	98.79
Sphecomyrminae	Sphecomyrmodes	Sphecomyrmodes.robustus.fossil	Barden & Grimaldi 2014	98.79
Sphecomyrminae	Sphecomyrmodes	Sphecomyrmodes.rugosus.fossil	Barden & Grimaldi 2014	98.79
Sphecomyrminae	Sphecomyrmodes	Sphecomyrmodes.spiralis.fossil	Barden & Grimaldi 2014	98.79
Sphecomyrminae	Sphecomyrmodes	Sphecomyrmodes.subcuspis.fossil	Barden & Grimaldi 2014	98.79
Sphecomyrminae	Sphecomyrmodes	Sphecomyrmodes.tendir.fossil	Barden & Grimaldi 2014	98.79
Myrmicinae	Stenamma	Stenamma.berendti.fossil	Mayr 1868, Wheeler 1915, DuBois 1998	43.5
Amblyoponinae	Stigmatomma	Stigmatomma.electrinum.fossil	Dlussky 2009, Yoshimura & Fisher 2012	43.5
Amblyoponinae	Stigmatomma	Stigmatomma.groehni.fossil	Dlussky 2009, Yoshimura & Fisher 2012	43.5
Myrmicinae	Stigmomyrmex	Stigmomyrmex.venustus.fossil	Mayr 1868	43.5
Myrmicinae	Stiphromyrmex	Stiphromyrmex.robustus.fossil	Mayr 1868, Wheeler 1915	43.5
Myrmicinae	Strumigenys	Strumigenys.electrina.fossil	Baroni Urbani & De Andrade 1994, Bolton 1995, Bolton 1999, Baroni Urbani & De Andrade 2007	17.5
Myrmicinae	Strumigenys	Strumigenys.pilosula.fossil	Baroni Urbani & De Andrade 2007	17.5
Myrmicinae	Strumigenys	Strumigenys.poinari.fossil	Baroni Urbani & De Andrade 2007	17.5
Myrmicinae	Strumigenys	Strumigenys.schleeorum.fossil	Baroni Urbani & De Andrade 2007	17.5
Dolichoderinae	Tapinoma	Tapinoma.aberrans01.fossil	Dlussky & Perkovsky 2002	35.5
Dolichoderinae	Tapinoma	Tapinoma.electrinum.fossil	Dlussky & Perkovsky 2002	35.5
Dolichoderinae	Tapinoma	Tapinoma.mx01.fossil	Solorzano 2007	16.5
Dolichoderinae	Tapinoma	Tapinoma.troche.fossil	Wilson 1985b	17.5
Dolichoderinae	Technomyrmex	Technomyrmex.caritatis.fossil	Brandao et al. 1998, Bolton 2007, Fernandez 2008	17.5
Dolichoderinae	Technomyrmex	Technomyrmex.hispaniolae.fossil	Wilson 1985b, Shattuck 1992, Brandao et al. 1998, Bolton 2007	17.5
Myrmicinae	Temnothorax	Temnothorax.glaesarius.fossil	Wheeler 1915	43.5
Myrmicinae	Temnothorax	Temnothorax.gracilis.fossil	Mayr 1868, Wheeler 1915, Bolton 2003, Dlussky & Rasnitsyn 2009	43.5
Myrmicinae	Temnothorax	Temnothorax.hystriculus.fossil	Wheeler 1915	43.5
Myrmicinae	Temnothorax	Temnothorax.longaevus.fossil	Wheeler 1915	43.5
Myrmicinae	Temnothorax	Temnothorax.petiolata.fossil	Mayr 1868, Wheeler 1915, Dlussky & Radchenko 2006	43.5
Myrmicinae	Temnothorax	Temnothorax.placivus.fossil	Wheeler 1915	43.5
Myrmicinae	Temnothorax	Temnothorax.praecreolus.fossil	De Andrade 1992, Bolton 2003	17.5
Myrmicinae	Tetramorium	Tetramorium.sp.fossil	Radchenko & Dlussky 2015	43.5
Pseudomyrmecinae	Tetraponera	Tetraponera.europaea.fossil	Dlussky 2009	42
Pseudomyrmecinae	Tetraponera	Tetraponera.groehni.fossil	Dlussky 2009	43.5
Pseudomyrmecinae	Tetraponera	Tetraponera.klebsi.fossil	Wheeler 1915, Ward 1990, Dlussky 2009	43.5
Pseudomyrmecinae	Tetraponera	Tetraponera.lacrimarum.fossil	Wheeler 1915, Ward 1990, Dlussky 1997, Dlussky 2009	43.5
Pseudomyrmecinae	Tetraponera	Tetraponera.ocellata.fossil	Mayr 1868, Ward 1990, Dlussky 2009	43.5
Pseudomyrmecinae	Tetraponera	Tetraponera.oligocenica.fossil	Theobald 1937, Ward 1990, Dlussky 2009	34.5
Pseudomyrmecinae	Tetraponera	Tetraponera.simplex.fossil	Mayr 1868, Ward 1990, Dlussky 2009	43.5
Myrmicinae	Trachymyrmex	Trachymyrmex.primaevus.fossil	Baroni Urbani 1980b	17.5
outgroup.B	outgroup	undescribedpompilid.fossil	Grimaldi & Engel 2005	100
Dolichoderinae	Usomyrma	Usomyrma.mirabilis.fossil	Dlussky et al. 2013	43.5
Myrmicinae	Vollenhovia	Vollenhovia.beyrichi.fossil	Mayr 1868, Wheeler 1915	43.5
Myrmicinae	Vollenhovia	Vollenhovia.jpn01.fossil	Onoyama 1974	1
Myrmicinae	Vollenhovia	Vollenhovia.prisca.fossil	Andre 1895, Wheeler 1915	43.5
Dolichoderinae	Yantaromyrmex	Yantaromyrmex.constrictus.fossil	Dlussky & Dubovikoff 2013	43.5
Dolichoderinae	Yantaromyrmex	Yantaromyrmex.geinitzi.fossil	Dlussky & Dubovikoff 2013	43.5
Dolichoderinae	Yantaromyrmex	Yantaromyrmex.intermedius.fossil	Dlussky & Dubovikoff 2013	23
Dolichoderinae	Yantaromyrmex	Yantaromyrmex.mayrianum.fossil	Dlussky & Dubovikoff 2013	43.5
Dolichoderinae	Yantaromyrmex	Yantaromyrmex.samlandicus.fossil	Dlussky & Dubovikoff 2013	43.5
Myrmeciinae	Ypresiomyrma	Ypresiomyrma.bartletti.fossil	Archibald et al. 2006, Baroni Urbani 2008	51
Myrmeciinae	Ypresiomyrma	Ypresiomyrma.orbiculata.fossil	Archibald et al. 2006, Baroni Urbani 2008	51
Myrmeciinae	Ypresiomyrma	Ypresiomyrma.rebekkae.fossil	Rust & Andersen 1999, Archibald et al. 2006	55
Formicinae	Zatania	Zatania.electra.fossil	LaPolla et al. 2012	17.5
Dolichoderinae	Zherichinius	Zherichinius.horribilis.fossil	Dlussky 1988, Ward et al. 2010	57.5
Dolichoderinae	Zherichinius	Zherichinius.rapax.fossil	Dlussky 1988, Ward et al. 2010	57.5
Sphecomyrminae	Zigrasimecia	Zigrasimecia.ferox.fossil	Perrichot 2014	98.79
Sphecomyrminae	Zigrasimecia	Zigrasimecia.tonsora.fossil	Barden & Grimaldi 2013	98.79
--Andre E. 1895. Notice sur les fourmis fossiles de l'ambre de la Baltique et description de deux especes nouvelles. Bulletin de la Societe Zoologique de France, 20: 80-84.
--Archibald S.B., Cover S.P. & Moreau C.S. 2006. Bulldog ants of the Eocene Okanagan Highlands and history of the subfamily (Hymenoptera: Formicidae: Myrmeciinae). Annals of the Entomological Society of America, 99(3): 487-523.
--Aria C., Perrichot V. & Nel A. 2011. Fossil Ponerinae (Hymenoptera: Formicidae) in Early Eocene amber of France. Zootaxa, 2870: 53-62.
--Assmann A. 1870. Die fossilen Insekten des tertiaren (miocenen) Thonlagers von Schossnitz bei Kanth. 1. Beitrag. Zeitschrift fur Entomologie (N.F.), 1: 33-58.
--Antropov A.V. 2000. Bulletin of the Natural History Museum, London (Geology) 56:59-77
--Bachmayer F. 1960. Insektenreste aus den Congerienschichten (Pannon) von Brunn-Voesendorf (sudl. von Wien) Nierderoesterreich. Sitzungsberichte der Osterreichische Akademie der Wissenschaften, Mathematisch-Naturwissenschaftliche Klasse, 169: 11-16.
--Barden P. & Grimaldi D. A. 2012. Rediscovery of the bizarre Cretaceous ant Haidomyrmex Dlussky (Hymenoptera: Formicidae), with two new species. American Museum Novitates, 3755: 1-16.
--Barden P. & Grimaldi D. A. 2013. A new genus of highly specialized ants in Cretaceous Burmese amber (Hymenoptera: Formicidae). Zootaxa, 3681: 405-412.
--Barden P. & Grimaldi D. A. 2014. A diverse ant fauna from the mid-Cretaceous of Myanmar (Hymenoptera: Formicidae). PLoS One 9, e93627.
--Baroni Urbani C. 1980a. Anochetus corayi n. sp., the first fossil Odontomachiti ant (Amber Collection Stuttgart: Hymenoptera, Formicidae. II: Odontomachiti). Stuttgarter Beitrage zur Naturkunde (B), 55: 1-6.
--Baroni Urbani C. 1980b. First description of fossil gardening ants (Amber collection Stuttgart and Natural History Museum Basel; Hymenoptera: Formicidae. I: Attini). Stuttgarter Beitrage zur Naturkunde (B), 54: 1-13.
--Baroni Urbani C. 1980c. The ant genus Gnamptogenys in Dominican amber (Amber collection Stuttgart: Hymenoptera, Formicidae. IV: Ectatommini). Stuttgarter Beitrage zur Naturkunde (B), 67: 1-10.
--Baroni Urbani C. 1980d. The first fossil species of the Australian ant genus Leptomyrmex in amber from the Dominican Republic (Amber collection Stuttgart: Hymenoptera, Formicidae. III: Leptomyrmicini). Stuttgarter Beitrage zur Naturkunde (B), 62: 1-10.
--Baroni Urbani C. & Graeser S. 1987. REM-Analysen an einer pyritisierten Ameise aus Baltischem Bernstein. Stuttgarter Beitrage zur Naturkunde (B), 133: 1-16.
--Baroni Urbani C. & Wilson E. O. 1987. The fossil members of the ant tribe Leptomyrmecini (Hymenoptera: Formicidae). Psyche, 94(1-2): 1-8.
--Baroni Urbani C. 1994. The identity of the Dominican Paraponera (Amber Collection Stuttgart: Hymenoptera, Formicidae. V: Ponerinae, partim.). Stuttgarter Beitrage zur Naturkunde (B), 197: 1-9.
--Baroni Urbani C. & De Andrade M. L. 1994. First description of fossil Dacetini ants with a critical analysis of the current classification of the tribe (Amber Collection Stuttgart: Hymenoptera, Formicidae. VI: Dacetini). Stuttgarter Beitrage zur Naturkunde (B), 198: 1-65.
--Baroni Urbani C. 1995. Invasion and extinction in the West Indian ant fauna revised: the example of Pheidole (Amber Collection Stuttgart: Hymenoptera: Formicidae. VIII: Myrmicinae, partim.). Stuttgarter Beitrage zur Naturkunde (B), 222: 1-29.
--Baroni Urbani C. 2000. Rediscovery of the Baltic amber ant genus Prionomyrmex (Hymenoptera, Formicidae) and its taxonomic consequences. Eclogae Geologicae Helvetiae, 93: 471-480.
--Baroni Urbani C. 2003. The Baltic amber species of Prionomyrmex (Hymenoptera, Formicidae). Mitteilungen aus dem Geologisch-Palaontologischen Institut der Universitat Hamburg, 87: 141-146.
--Baroni Urbani C. & De Andrade M. L. 2003. The ant genus Proceratium in the extant and fossil record (Hymenoptera: Formicidae). Museo Regionale di Scienze Naturali - Torino, Monografie, 36:1-480.
--Baroni Urbani C. 2005. Phylogeny and biogeography of the ant subfamily Prionomyrmecinae (Hymenoptera, Formicidae). Annali del Museo Civico di Storia Naturale "Giacomo Doria", 96: 581-595.
--Baroni Urbani C. & De Andrade M. L. 2007. The ant tribe Dacetini: limits and constituent genera, with descriptions of new species (Hymenoptera, Formicidae). Annali del Museo Civico di Storia Naturale "Giacomo Doria", 99: 1-191.
--Baroni Urbani C. 2008. Orthotaxonomy and parataxonomy of true and presumed bulldog ants (Hymenoptera, Formicidae). Doriana, 8(358): 1-10.
--Berendt G. C. 1830. Die Insekten im Bernstein. Ein Beitrag zur Thiergeschichte der Vorwelt. Nicolai, Danzig: 38 pp.
--Bolton B. 1994. Identification guide to the ant genera of the world. Harvard University Press, Cambridge, Massachusetts, 222 pp.
--Bolton B. 1995. A new general catalogue of the ants of the world. Harvard University Press, Cambridge, Massachusetts: 504 pp.
--Bolton B. 1999. Ant genera of the tribe Dacetonini (Hymenoptera: Formicidae). Journal of Natural History, 33(11): 1639-1689.
--Bolton B. 2003. Synopsis and classification of Formicidae. Memoirs of the American Entomological Institute, 71: 1-370.
--Bolton B. 2007. Taxonomy of the dolichoderine ant genus Technomyrmex Mayr (Hymenoptera: Formicidae) based on the worker cast. Contributions of the American Entomological Institute, 35(1): 1-150.
--Brandao C. R. F., Baroni Urbani C., Wagensberg J. & Yamamoto C. 1998. New Technomyrmex in Dominican amber (Hymenoptera: Formicidae), with a reappraisal of Dolichoderinae phylogeny. Entomologica Scandinavica, 29(4): 411-428.
--Brown W. L. 1958. Contributions toward a reclassification of the Formicidae. II. Tribe Ectatommini (Hymenoptera). Bulletin of the Museum of Comparative Zoology at Harvard College, 118: 175-362.
--Brown W. L. Jr. 1976. Ctenobethylus (Bethylidae) a new synonym of Iridomyrmex (Formicidae, Hymenoptera). Psyche, 83: 213-215.
--Brues C. T. 1939. New Oligocene Braconidae and Bethylidae from Baltic amber (Hymenoptera). Annals of the Entomological Society of America, 32: 251-263.
--Burnham L. 1978. Survey of social insects in the fossil record. Psyche, 85(1): 85-133.
--Carpenter F. M. 1930. The fossil ants of North America. Bulletin of the Museum of Comparative Zoology at Harvard University, 70: 1-66.
--Carpenter F. M. 1935. A new name for Lithomyrmex Carp. (Hymenoptera). Psyche, 42: 91.
--Cockerell T. D. A. 1906. A new fossil ant. Entomological News, 17: 27-28.
--Cockerell T. D. A. 1915. British fossil insects. Proceedings of the United States National Museum, 49: 469-499.
--Cockerell T. D. A. 1920. Fossil arthropods in the British Museum. 1. Annals and Magazine of Natural History, 9(5): 273-279.
--Cockerell T. D. A. 1923a. Fossil insects from the Eocene of Texas. American Journal of Science, 5: 397-410.
--Cockerell T. D .A. 1923b. The earliest known ponerine ant. The Entomologist, 56: 51-52.
--Cockerell T. D. A. 1927. Fossil insects from the Miocene of Colorado. Annals and Magazine of Natural History, 9(19): 161-166.
--Dalla Torre C. G. de. 1893. Catalogus hymenopterorum hucusque descriptorum systematicus et synonymicus. Volumen VII: Formicidae (Heterogyna). Sumptibus Guilelmi Engelmann, Lipsiae: 289 pp.
--Darling D. C. & Sharkey M. J. 1990. Bulletin of the American Museum of Natural History 195: 123-153.
--De Andrade M. L. 1992. First fossil "true Macromischa" in amber from the Dominican Republic (Hymenoptera, Formicidae). Mitteilungen der Schweizerischen Entomologischen Gesellschaft, 65: 341-351.
--De Andrade M. L. 1994. Fossil Odontomachini ants from the Dominican Republic (Amber Collection Stuttgart: Hymenoptera, Formicidae. VII: Odontomachiti). Stuttgarter Beitrage zur Naturkunde (B), 199: 1-28.
--De Andrade M.L. 1995. The ant genus Aphaenogaster in Dominican and Mexican amber (Amber Collection Stuttgart: Hymenoptera, Formicidae. IX: Pheidolini). Stuttgarter Beitrage zur Naturkunde (B), 223: 1-11.
--De Andrade M. L. 1998a. First fossil records of the ant genus Discothyrea in Dominican and Mexican amber (Hymenoptera, Formicidae). Fragmenta Entomologica, 30(1): 201-214.
--De Andrade M. L. 1998b. First description of fossil Acanthostichus from Dominican amber (Hymenoptera: Formicidae). Mitteilungen der Schweizerischen Entomologischen Gesellschaft. 71: 269–274.
--De Andrade M. L., Baroni Urbani C., Brandao C. R. F. & Wagensberg J. 1999. Two new species of Leptothorax "Nesomyrmex" fossils in Dominican amber (Hymenoptera: Formicidae). Beitrage zur Entomologie, 49(1): 133-140.
--De Andrade M. L. & Baroni Urbani C. 1999. Diversity and adaptation in the ant genus Cephalotes, past and present. Stuttgarter Beitrage zur Naturkunde (B), 271: 1-889.
--De Andrade M. L. & Baroni Urbani C. 2003. The Baltic amber ant genus Bradoponera (Hymenoptera: Formicidae), with description of two new species and a reassessment of the Proceratiini genera. Revue Suisse de Zoologie, 110(4): 913-938.
--De Andrade M. L. 2004. A new species of Platythyrea from Dominican amber and description of a new extant species from Honduras (Hymenoptera: Formicidae). Revue Suisse de Zoologie, 111(3): 643-655.
--De Andrade M. L. 2001. A remarkable Dominican amber species of Cylindromyrmex with Brazilian affinities and additions to the generic revision (Hymenoptera: Formicidae), Beiträge zur Entomologie, 51: 51–63
--Deichmuller J. V. 1881. Fossile Insecten aus dem Diatomeenschiefer von Kutschlin bei Bilin, Bohmen. Nova Acta Academiae Caesareae Leopoldino-Carolinae Germanicae Naturae Curiosorum, 42: 293-331.
--Dlussky G. M. 1967. Ants of the genus Formica from the Baltic amber. Paleontologicheskii Zhurnal, 1967(2): 80-89.
--Dlussky G. M. 1975. Superfamily Formicoidea Latreille, 1802. Family Formicidae Latreille, 1802. In: Rasnitsyn A. P. (ed.), Hymenoptera Apocrita of Mesozoic. Trudy Paleontologiceskogo Instituta Akademija Nauk SSSR, 147: 114-122.
--Dlussky G. M. 1981. Miocene ants (Hymenoptera, Formicidae) of the USSR. In: Vishnyakova V. N., Dlussky G. M., Pritykina L. N. (Eds.) New fossil insects from the territory of the USSR. Nauka Press, Moscow: pp. 64-83.
--Dlussky G.M. 1987. New Formicoidea (Hymenoptera) of the Upper Cretaceous. Paleontologicheskii Zhurnal, 1987(1): 131-135.
--Dlussky G. M. 1988. Ants from (Paleocene?) Sakhalin amber. Paleontologicheskii Zhurnal, 1988(1): 50-61.
--Dlussky G. M. & Fedoseeva E. B. 1988. Origin and early evolution of ants. In: Ponomarenko A. G. (Ed.), Cretaceous biocenotic crisis and evolution of the insects. Nauka Press, Moscow: pp. 70-144
--Dlussky G. M. 1996. Ants (Hymenoptera: Formicidae) from Burmese amber. Paleontological Journal, 30(4): 449-454.
--Dlussky G. M. 1997. Genera of ants (Hymenoptera: Formicidae) from Baltic amber. Paleontologicheskii Zhurnal, 1997(6): 50-62.
--Dlussky G. M. 1999. New ants (Hymenoptera, Formicidae) from Canadian amber. Paleontological Journal, 33(4): 409-412.
--Dlussky G.M. & Rasnitsyn A. P. 1999. Two new species of aculeate Hymenoptera (Vespida = Hymenoptera) from the Middle Eocene of the United States. Paleontological Journal, 33: 546-549.
--Dlussky G. M. 2002a. Ants of the genus Dolichoderus (Hymenoptera: Formicidae) from the Baltic and Rovno ambers. Paleontological Journal, 36(1): 50-63.
--Dlussky G. M. 2002b. Syntypes of Baltic amber ants Formica flori Mayr and Ponera atavia Mayr (Hymenoptera: Formicidae). Russian Entomological Journal, 11(3): 291-298.
--Dlussky G. M. & Perkovsky E. E. 2002. Ants (Hymenoptera, Formicidae) from the Rovno amber. Vestnik Zoologii, 36(5): 3-20.
--Dlussky G. M. & Rasnitsyn A. P. 2002. Ants (Hymenoptera: Formicidae) of Formation Green River and some other Middle Eocene deposits of North America. Russian Entomological Journal, 11(4): 411-436.
--Dlussky G. M. & Perfilieva K.S. 2003. Paleogene ants of the genus Archimyrmex Cockerell, 1923 (Hymenoptera, Formicidae, Myrmeciinae). Paleontological Journal, 37(1): 39-47.
--Dlussky G. M. & Perfilieva K. S. 2014. Superfamily Formicoidea Latreille, 1802. 410-438 in Antropov, A. V.; Belokobylskij, S. A.; Compton, S. G.; Dlussky, G. M.; Khalaim, A. I.; Kolyada, V. A.; Kozlov, M. A.; Perfilieva, K. S.; Rasnitsyn, A. P. 2014. The wasps, bees and ants (Insecta: Vespida=Hymenoptera) from the Insect Limestone (Late Eocene) of the Isle of Wight, UK. Earth and Environmental …
--Dlussky G. M., Brothers D. J. & Rasnitsyn A. P. 2004. The first Late Cretaceous ants (Hymenoptera : Formicidae) from southern Africa, with comments on the origin of the Myrmicinae. Insect Systematics and Evolution, 35(1): 1-13.
--Dlussky G. M. & Radchenko A. 2006a. A new ant genus from the late Eocene European amber. Acta Palaeontologica Polonica, 51(3): 561-567.
--Dlussky G. M. & Radchenko A. 2006b. Fallomyrma gen. nov., a new myrmicine ant genus (Hymenoptera: Formicidae) from the Late Eocene European amber. Annales Zoologici, 56(1): 153-157.
--Dlussky G. M. 2008a. New species of ants of the genus Dolichoderus (Hymenoptera, Formicidae) from Late Eocene ambers of Europe. Vestnik Zoologii, 42: 497-514.
--Dlussky G. M. 2008b. Ants of the tribe Formicini (Hymenoptera, Formicidae) from Late Eocene amber of Europe. Paleontological Journal, 42(5): 500-513.
--Dlussky G. M., Wappler T. & Wedmann S. 2008. New middle Eocene formicid species from Germany and the evolution of weaver ants. Acta Palaeontologica Polonica, 53(4): 615-626.
--Dlussky G. M. 2009. The ant subfamilies Ponerinae, Cerapachyinae, and Pseudomyrmecinae (Hymenoptera, Formicidae) in the Late Eocene ambers of Europe. Paleontological Journal, 43: 1043-1086.
--Dlussky G. M. & Radchenko A. G. 2009. Two new primitive ant genera from the late Eocene European ambers. Acta Palaeontologica Polonica, 54(3): 435-441.
--Dlussky G. M. & Rasnitsyn A. P. 2009. Ants (Insecta: Vespida: Formicidae) in the Upper Eocene amber of Central and Eastern Europe. Paleontological Journal, 43(9): 1024-1042.
--Dlussky G. M., Wappler T. & Wedmann S. 2009. Fossil ants of the genus Gesomyrmex Mayr (Hymenoptera, Formicidae) from the Eocene of Europe and remarks on the evolution of arboreal ant communities. Zootaxa, 2031: 1-20.
--Dlussky G. M. 2010. Ants of the genus Plagiolepis Mayr (Hymenoptera, Formicidae) from Late Eocene ambers of Europe. Paleontological Journal, 44(5): 546-555.
--Dlussky G. M. 2011. The ants of the genus Lasius (Hymenoptera, Formicidae) from Late Eocene European ambers. Vestnik Zoologii, 45(3): 14-27.
--Dlussky G. M. & Radchenko A.G. 2011. Pristomyrmex rasnitsyni sp. n., the first known fossil species of the ant genus Pristomyrmex Mayr (Hymenoptera: Formicidae) from the Late Eocene Danish amber. Russian Entomological Journal, 20: 251-254.
--Dlussky G.M., Karl H.-V., Brauckmann C., Groening E. & Reich M. 2011. Two ants (Insecta: Hymenoptera: Formicidae: Formicinae) from the Late Pliocene of Willershausen, Germany, with a nomenclatural note on the genus Camponotites. Palaontologische Zeitschrift, 85: 449-455.
--Dlussky G. M. & Wedmann S. 2012. The poneromorph ants (Hymenoptera, Formicidae: Amblyoponinae, Ectatomminae, Ponerinae) of Grube Messel, Germany: high diversity in the Eocene. Journal of Systematic Palaeontology, 10(4): 725-753.
--Dlussky G. M. 2012. New fossil ants of the subfamily Myrmeciinae (Hymenoptera, Formicidae) from Germany. Paleontological Journal, 46(3): 288-292.
--Dlussky G., Radchenko A. & Dubovikoff D. 2013. A new enigmatic ant genus from late Eocene Danish amber and its evolutionary and zoogeographic significance. Acta Palaeontologica Polonica.
--Dlussky, G. M. & Dubovikoff, D. A. 2013. Yantaromyrmex gen. n. – a new ant genus (Hymenoptera: Formicidae) from Late Eocene ambers of Europe. Caucasian Entomological Bulletin 9(2):305-314.
--Dlussky G. M. & Putyatina T. S. 2014. Early Miocene ants (Hymenoptera, Formicidae) from Radoboj, Croatia. Neues Jahrbuch fur Geologie und Palaontologie Abhandlungen, 272(3): 237-285.
--Donisthorpe H. 1920. British Oligocene ants. Annals and Magazine of Natural History, 9(6): 81-94.
--DuBois M. B. 1998. A revision of the ant genus Stenamma in the Palaearctic and Oriental regions. Sociobiology, 32(2): 193-403.
--Dubovikoff D. A. 2011. The first record of the genus Pheidole Westwood, 1839 (Hymenoptera, Formicidae) from the Baltic amber. Russian Entomological Journal, 20(3): 255-257.
--Emery C. 1891. Le formiche dell'ambra Siciliana nel Museo Mineralogico della Universita di Bologna. Memorie della Accademia delle Scienze dell'Istituto di Bologna, 5(1): 141-165.
--Engel M.S. & Grimaldi D. A. 2005. Primitive new ants in Cretaceous amber from Myanmar, New Jersey, and Canada (Hymenoptera, Formicidae). American Museum Novitates, 3485: 1-23.
--Ettershank G. 1966. A generic revision of the world Myrmicinae related to Solenopsis and Pheidologeton (Hymenoptera: Formicidae). Australian Journal of Zoology, 14(1): 73-171.
--Fernandez F. 2004. The American species of the myrmicine ant genus Carebara Westwood (Hymenoptera: Formicidae). Caldasia, 26(1): 191-238.
--Foerster B. 1891. Die Insekten des "Plattigen Steinmergels" von Brunnstatt. Abhandlungen zur Geologischen Specialkarte von Elsass-Lothringen, 3: 333-359.
--Fujiyama I. 1970. Fossil insects from the Chojabaru Formation, Iki Island, Japan. Memoirs of the National Science Museum, 3: 65-74.
--Germar E. F. 1837. Fauna insectorum Europae. Fasciculus 19. [Insectorum protogaeae specimen sistens insecta corbonum fossilium]. 25 pl.
--Grimaldi D. A., Agosti D. & Carpenter J. M. 1997. New and rediscovered primitive ants (Hymenoptera: Formicidae) in Cretaceous amber from New Jersey, and their phylogenetics relationships. American Museum Novitates, 3208: 1-43.
--Grimaldi D. A. & Agosti D. 2000. A formicine in New Jersey Cretaceous amber (Hymenoptera: Formicidae) and early evolution of the ants. Proceedings of the National Academy of Sciences of the USA, 97(25): 13678-13683.
--Grimaldi D. & Engel M. S. 2005. Evolution of the insects (Cambridge University Press).
--Grimaldi D. A. & Triplehorn D. M. 2008. Insects from the Upper Miocene Grubstake Formation of Alaska. American Museum Novitates, 3612: 1-19.
--Handlirsch A. 1906-1908. Die fossilen Insekten und die Phylogenie der rezenten Formen. Ein Handbuch fur Palaontologen und Zoologen. Wilhelm von Engelmann, Leipzig: 1430 pp.
--Heer O. 1849. Die Insektenfauna der Tertiargebilde von Oeningen und von Radoboj in Croatien. Zweiter Teil: Heuschrecken, Florfliegen, Aderflugler, Schmetterlinge und Fliegen. W. Engelmann, Leipzig: 264 pp.
--Heer O. 1850. Die Insektenfauna der Tertiargebilde von Oeningen und von Radoboj in Croatien. Zweite Abteilung: Heuschrecken, Florfliegen, Aderflugler, Schmetterlinge und Fliegen. Neue Denkschriften der Allgemeinen Schweizerischen Gesellschaft fur die gesammten Naturwissenschaften, 1(11): 1-264.
--Heer O. 1867. Fossile Hymenopteren aus Oeningen und Radoboj. Neue Denkschriften der Allgemeinen Schweizerischen Gesellschaft fur di gesammten Naturwissenschaften, 4(22): 5-42.
--Heterick B.E. & Shattuck S.O. 2011. Revision of the ant genus Iridomyrmex (Hymenoptera: Formicidae). Zootaxa, 2845: 1-175.
--Holl F. 1829. Handbuch der Petrefactenkunde. Dresden. Vol. 2. 117-232.
--LaPolla J. S. 2005. Ancient trophophoresy: a fossil Acropyga (Hymenoptera: Formicidae) from Dominican amber. Transactions of the American Entomological Society, 131(1-2): 21-28.
--LaPolla J. S. & Dlussky G. M. 2010. Review of fossil Prenolepis genus-group species (Hymenoptera: Formicidae). Proceedings of the Entomological Society of Washington, 112(2): 258-273.
--LaPolla J. S., Kallal R. J. & Brady S. G. 2012. A new ant genus from the Greater Antilles and Central America, Zatania (Hymenoptera: Formicidae), exemplifies the utility of male and molecular character systems. Systematic Entomology, 37: 200-214.
--Lattke J. E. 1990. The genus Proceratium Roger in Dominican amber (Hymenoptera: Formicidae). Caribbean Journal of Science, 26(3-4): 101-103.
--Lattke J. E. 1994. Phylogenetic relationships and classification of ectatommine ants (Hymenoptera: Formicidae). Entomologica Scandinavica, 25: 105-119.
--Lattke J. E. 2002. Nuevas especies de Gnamptogenys Roger, 1863 de America (Hymenoptera: Formicidae: Ponerinae). Entomotropica, 17(2): 135-144.
--Lattke J. E. 2003. The genus Platythyrea Roger, 1863 in Dominican amber (Hymenoptera: Formicidae: Ponerinae). Entomotropica, 18(2): 107-111.
--Lucky A. & Ward P. S. 2010. Taxonomic revision of the ant genus Leptomyrmex Mayr (Hymenoptera: Formicidae). Zootaxa, 2688: 1-67.
--MacKay W. P. 1991. Anochetus brevidentatus, new species, a second fossil Odontomachiti ant (Hymenoptera: Formicidae). Journal of the New York Entomological Society, 99(1): 138-140.
--Mackay W. P. 1993. A review of the New World ants of the genus Dolichoderus (Hymenoptera: Formicidae). Sociobiology, 22: 1-148.
--Mayr G. L. 1867. Vorlaufige Studien uber di Radoboj-Formiciden, in der Sammlung der k.k. geologischen Reichsanstalt. Jahrbuch der kaiserlich-koeniglichen Geologischen Reichsanstalt, 17:47-62.
--Mayr G. L. 1868. Die Ameisen des baltischen Bernsteins. Beitrage zur Naturkunde Preussens, 1: 1-102.
--McKellar R.C., Glasier J. & Engel M.S. (2013) A new trap-jawed ant (Hymenoptera: Formicidae: Haidomyrmecini) from Canadian Late Cretaceous amber. The Canadian Entomologist, 145(4): 454-465.
--Meunier F. 1915. Uber einige fossile Insekten aus den Braunkohlenschichten (Aquitanien) von Rott (Siebengebirge). Zeitschrift der Deutschen Geologischen Gesellschaft, 67: 205-217.
--Meunier F. 1917. Sur quelques insectes de l'Aquitanien de Rott, Sept Montagnes (Prusse rhenane). Verhandlungen der Koninklijke Akademie van Wetenschappen te Amsterdam, 20(2): 3-17.
--Meunier F. 1923. Sur quelques nouveaux insectes des lignites oligocenes (Aquitanien) de Rott, Siebengebirge (Rhenanie). Verhandlungen der Koninklijke Akademie van Wetenschappen te Amsterdam, 26: 605-612.
--Onoyama K. 1974. The fossil ants in Mizunami amber: preliminary report (Insecta: Hymenoptera: Formicidae). Bulletin of the Mizunami Fossil Museum, 1: 445-453.
--Ozdikmen H. 2010. New names for the preoccupied specific and subspecific epithets in the genus Camponotus Mayr, 1861 (Hymenoptera: Formicidae). Munis Entomology and Zoology, 5: 519-537.
--Penalver-Molla E. 1998. Estudio tafonomico y paleoecologico de los insectos del Mioceno de Rubielos de Mora (Teruel). Instituto de studios Turolenses, Teruel, 179 pp.
--Perkovsky E. E. 2007. Syninclusions of ants Lasius schiefferdeckeri (Hymenoptera, Formicidae) and aphids Germaraphis (Homoptera: Aphidinea) in Rovno and Saxonian ambers. Vestnik Zoologii, 41(2): 181-185
--Perrichot V., Nel A., Neraudeau D., Lacau S. & Guyot T. 2008. New fossil ants in French Cretaceous amber (Hymenoptera: Formicidae). Naturwissenschaften, 95(2): 91-97.
--Perrichot V. 2014. A new species of the Cretaceous ant Zigrasimecia based on the worker caste reveals placement of the genus in the Sphecomyrminae (Hymenoptera: Formicidae). Myrmecological News, 19: 165-169.
--Perrichot, V. 2015. A new species of Baikuris (Hymenoptera: Formicidae: Sphecomyrminae) in mid-Cretaceous amber from France. Cretaceous Research 52, Part B:585-590. [2014-12-03]
--Piton L. & Theobald N. 1935. La faune entomologique des gisements Mio-Pliocenes du Massif Central. Revue des Sciences Naturelles d'Auvergne, 1: 65-104.
--Presl J. S. 1822. Additamenta ad faunam protogaeam, sistens descriptiones aliquot animalium in succino inclusorum. Deliciae Pragenses, historiam naturalem spectantes. Pragae: 191-210.
--Radchenko A., Dlussky G. & Elmes G. W. 2007. The ants of the genus Myrmica (Hymenoptera, Formicidae) from Baltic and Saxonian amber (Late Eocene). Journal of Paleontology, 81(6): 1494-1501.
--Radchenko A. & Elmes G. W. 2010. Myrmica ants (Hymenoptera, Formicidae) of the Old World. Fauna Mundi, 3: 1-789.
--Radchenko A. & Dlussky G.M. 2012. Boltonidris gen. nov., the first extinct Stenammini ant genus (Hymenoptera, Formicidae) from the Late Eocene Rovno amber. Annales Zoologici, 62(4): 627-631.
--Radchenko A. & Dlussky G.M., 2013. Bilobomyrma new genus, a new extinct ant genus (Hymenoptera, Formicidae) from the late Eocene European ambers. Journal of Paleontology, 87: 1060-1066.
--Radchenko, A. G. & Dlussky, G. M. 2015. First record of fossil species of the genus Tetramorium (Hymenoptera, Formicidae). Vestnik Zoologii 49(4):311-316.
--Rasnitsyn A. P., Jarzembowski E. A. & Ross A. J. 1998. Wasps (Insecta: Vespida=Hymenoptera) from the Purbeck and Wealden (Lower Cretaceous) of southern England and their biostratigraphical and palaeoenvironmental significance. Cretaceous Research 19:329-391.
--Riou B. 1995. Les fossiles des diatomites du Miocene superieur de la montagne d'Andance (Ardeche, France). Geologie Mediterraneenne, 22: 1-15.
--Riou B. 1999. Descriptions de quelques insectes fossiles du Miocene superieur de la Montagne d'Andance (Ardeche, France). EPHE, Biologie et Evolution des Insectes, 11/12: 123-133.
--Rossi de Garcia E. 1983. Insectos fosiles en la Formacion Vetana (Eoceno). Provincia de Neuquen. Revista de la Asociacion Geologica Argentina, 38: 17-23.
--Rust J. & Andersen N. M., 1999. Giant ants from the Paleogene of Denmark with a discussion of the fossil history and early evolution of ants (Hymenoptera: Formicidae). Zoological Journal of the Linnean Society, 125(3): 331-348.
--Shattuck S. O. 1992. Generic revision of the ant subfamily Dolichoderinae (Hymenoptera: Formicidae). Sociobiology, 21: 1-181.
--Shattuck S. O. 1994. Taxonomic catalog of the ant subfamilies Aneuretinae and Dolichoderinae (Hymenoptera: Formicidae). University of California Publications in Entomology, 112: i-xix + 1-241.
--Shi G., Grimaldi D.A., Harlow G.E., Wang Jing, Wang Jun, Yang M., Lei W., Li Q. & Li X. 2012. Age constraint on Burmese amber based on U-Pb dating of zircons. Cretaceous Research, 37: 155-163.
--Schultz T. R. 2007. The fungus-growing ant genus Apterostigma in Dominican amber. In: Snelling R.R., Fisher B.L., Ward P.S. (Eds), Advances in ant systematics (Hymenoptera: Formicidae): homage to E. O. Wilson's 50 years of contributions. Memoirs of the American Entomological Institute, 80: 425-436.
--Schweigger A. F. 1819. Beobachtungen auf naturhistorischen Reisen. Anatomisch-physiologische Untersuchungen uber Corallen; nebst einem Anhange, Bemerkungen uber den Bernstein enthaldend. Reimer, Berlin: 127 pp.
--Scudder S. H. 1877. Appendix to Mr. George M. Dawson's report. The insects of the Tertiary beds at Quesnel. Report of Progress, Geological Survey of Canada, 1875-76: 266-280.
--Scudder S.H. 1890. The Tertiary insects of North America. United States Geological Survey of the Territories, Washington: 734 pp.
--Solorzano Kraemer M. 2007. Systematic, palaeoecology, and palaeobiogeography of the insect fauna from the Mexican amber. Palaeontographica (A), 282(1-6): 1-133.
--Steinbach G. 1967. Zur Hymenopterenfauna des Pliozans von Willershausen/Westharz. Bericht der Naturhistorischen Gesellschaft zu Hannover, 111: 95-102.
--Taylor R. W. 1964. Taxonomy and parataxonomy of some fossil ants (Hymenoptera - Formicidae). Psyche, 71(3): 134-141.
--Theobald N. 1937. Les insectes fossiles des terrains oligocenes de France. Memoires de la Societe des Sciences de Nancy, 2: 1-473.
--Viana M. J. & Haedo Rossi J.A. 1957. Primer hallazgo en el hemisferio sur de Formicidae extinguidos y catalogo mundial de los Formicidae fosiles. Revista de la Asociacion Paleontologica Argentina, 1(1-2): 108-113.
--Vierbergen G. & Scheven J. 1995. Nine new species and a new genus of Dominican amber ants of the tribe Cephalotini (Hymenoptera: Formicidae). Creation Research Society Quarterly, 32: 158-170.
--Wappler T., Dlussky G.M. & Reuter M., 2009. The first fossil record of Polyrhachis (Hymenoptera: Formicidae: Formicinae) from the Upper Miocene of Crete (Greece). Palaontologische Zeitschrift, 83(3): 431-438.
--Wappler T., Dlussky G. M., Engel M. S., Prokop J. & Knor S., 2013. A new trap-jaw ant species of the genus Odontomachus (Hymenoptera: Formicidae: Ponerinae) from the Early Miocene (Burdigalian) of the Czech Republic. PalÃ¤ontologische Zeitschrift: in press,
--Ward P. S. 1990. The ant subfamily Pseudomyrmecinae (Formicidae): generic revision and relationship to other Formicidae. Systematic Entomology, 15: 449-489.
--Ward P. S. 1992. Ants of the genus Pseudomyrmex (Hymenoptera: Formicidae) from Dominican amber, with a synopsis of the extant Antillean species. Psyche, 99(1): 55-85.
--Ward P.S. & Brady S.G. 2003. Phylogeny and biogeography of the ant subfamily Myrmeciinae (Hymenoptera: Formicidae). Invertebrate Systematics, 17: 361-386.
--Ward P. S., Brady S. G., Fisher B. L. & Schultz T. R. 2010. Phylogeny and biogeography of dolichoderine ants: effects of data partitioning and relict taxa on historical inference. Systematic Biology, 59(3): 342-362.
--Wheeler W. M. 1910. Ants, their structure, development and behavior. Columbia University Biological Series, 9: 1-663.
--Wheeler W. M. 1915. The ants of the Baltic amber. Schriften der Physikalisch-Okonomischen Gesellschaft zu Konigsberg, 55: 1-142.
--Wheeler W. M. 1929. The identity of the ant genera Gesomyrmex Mayr and Dimorphomyrmex Ernest Andre. Psyche, 36: 1-12.
--Wild A. L. & Cuezzo F. 2006. Rediscovery of a fossil dolichoderine ant lineage (Hymenoptera: Formicidae: Dolichoderinae) and a description of a new genus from South America. Zootaxa, 1142: 57-68.
--Wilson E. O. 1955. A monographic revision of the ant genus Lasius. Bulletin of the Museum of Comparative Zoology of Harvard College, 113: 1-201.
--Wilson E. O.& Taylor R. W. 1964. A fossil ant colony: new evidence of social antiquity. Psyche, 71(2): 93-103.
--Wilson E. O., Carpenter F. M. & Brown W. L. Jr. 1967. The first Mesozoic ants, with the description of a new subfamily. Psyche, 74(1): 1-19.
--Wilson E. O. 1985a. Ants from the Cretaceous and Eocene amber of North America. Psyche, 92(2-3): 205-216.
--Wilson E. O. 1985b. Ants of the Dominican amber (Hymenoptera: Formicidae). 2. The first fossil army ants. Psyche (Camb.) 92: 11-16
--Wilson E. O. 1985c. Ants of the Dominican amber (Hymenoptera: Formicidae). 3. The subfamily Dolichoderinae. Psyche, 92(1): 17-37.
--Yoshimura M. & Fisher B.L. 2012. A revision of male ants of the Malagasy Amblyoponinae (Hymenoptera: Formicidae) with resurrections of the genera Stigmatomma and Xymmer. PLoS One, 7: e33325.
--Zhang H., Rasnitsyn A. P. & Zhang J. 2002. The oldest known scoliid wasps (Insecta, Hymenoptera, Scoliidae) from the Jehol biota of western Liaoning, China. Cretaceous Research 23:77-86.
--Brady, S. G., T. R. Schultz, B. L. Fisher, and P. S. Ward. 2006. Evaluating alternative hypotheses for the early evolution and diversification of ants. Proceedings of the National Academy of Sciences 103:18172-18177.
--Brady, S., Fisher, B.L., Schultz, T.R., and Ward, P.S. 2014. The rise of army ants and their relatives: diversification of ospecialized predatory doryline ants. BMC Evolutionary Biology 14:93.
--Moreau, C. S., Bell, C. D., Vila, R., Archibald, S. B. & Pierce, N. P. 2006. Phylogeny of the ants: Diversification in the age of angiosperms. Science 312(5770): 101–104.
--Schmidt, C. 2013. Molecular phylogenetics of ponerine ants (Hymenoptera: Formicidae: Ponerinae). Zootaxa 3647:201-250.
--Schultz T. R. 2007. The fungus-growing ant genus Apterostigma in Dominican amber. In: Snelling R.R., Fisher B.L., Ward P.S. (Eds), Advances in ant systematics (Hymenoptera: Formicidae): homage to E. O. Wilson's 50 years of contributions. Memoirs of the American Entomological Institute, 80: 425-436.
--Schultz, Brady. 2008. Major evolutionary transitions in ant agriculture. PNAS 2008 105: 5435-5440
--Ward, P. S., S. G. Brady, B. L. Fisher, and T. R. Schultz. 2015. The evolution of myrmicine ants: phylogeny and biogeography of a hyperdiverse ant clade (Hymenoptera: Formicidae). Systematic Entomology 40:61-81.
--Ward, P.S., Brady, S.G., Fisher, B.L., Schultz, T.R. 2010. Phylogeny and biogeography of Dolichoderine Ants: Effects of data partitionng and relict taxa on historical inference. Systematic Biology 59: 342-362.
