# Supplementary material for: Macroecology and macroevolution of the latitudinal diversity gradient in ants
Source: Nat Commun. 2018 May 3;9:1778. doi: 10.1038/s41467-018-04218-4 (PMC5934361; doi:10.1038/s41467-018-04218-4)
Supplement: Supplementary file 4 — Supplementary Data 2 [file 41467_2018_4218_MOESM4_ESM.xlsx]

## Sheet: Sheet2
Supplementary Data 2: Monophyly constraints imposed during the FBD analysis in BEAST2.
Agroecomyrmecinae,Amblyoponinae,Aneuretinae,Dolichoderinae,Dorylinae,Ectatomminae,Formicinae,Heteroponerinae,Leptanillinae,Martialinae,Myrmeciinae,Myrmicinae,Paraponerinae,Ponerinae,Proceratiinae,Pseudomyrmecinae,Sphecomyrminae,Apis.mellifera,Chalybion.californicum,Angarosphecidae.fossil,Crabonidae.fossil
Aglyptacros.cf_sulcatus,Aporus.niger,Chyphotes.mellipes,Dasymutilla.aureola,Architiphia.fossil,undescribedpompilid.fossil
Apis.mellifera,Chalybion.californicum,Angarosphecidae.fossil,Crabonidae.fossil
Agroecomyrmecinae,Amblyoponinae,Aneuretinae,Dolichoderinae,Dorylinae,Ectatomminae,Formicinae,Heteroponerinae,Leptanillinae,Martialinae,Myrmeciinae,Myrmicinae,Paraponerinae,Ponerinae,Proceratiinae,Pseudomyrmecinae,Sphecomyrminae
Agroecomyrmecinae,Amblyoponinae,Aneuretinae,Dolichoderinae,Dorylinae,Ectatomminae,Formicinae,Heteroponerinae,Leptanillinae,Martialinae,Myrmeciinae,Myrmicinae,Paraponerinae,Ponerinae,Proceratiinae,Pseudomyrmecinae
Agroecomyrmecinae,Amblyoponinae,Aneuretinae,Dolichoderinae,Dorylinae,Ectatomminae,Formicinae,Heteroponerinae,Martialinae,Myrmeciinae,Myrmicinae,Paraponerinae,Ponerinae,Proceratiinae,Pseudomyrmecinae
Agroecomyrmecinae,Amblyoponinae,Aneuretinae,Dolichoderinae,Dorylinae,Ectatomminae,Formicinae,Heteroponerinae,Myrmeciinae,Myrmicinae,Paraponerinae,Ponerinae,Proceratiinae,Pseudomyrmecinae
Crabonidae.fossil,Chalybion.californicum
Aglyptacros_cf_sulcatus,Architiphia.fossil
Dolichoderinae,Aneuretinae
Myrmeciinae,Pseudomyrmecinae
Heteroponerinae,Ectatomminae
Myrmicinae
Formicinae
Proceratiinae
Amblyoponinae
Dolichoderinae
Aneuretinae
Ectatomminae
Ponerinae
Dorylinae
Myrmeciinae
Pseudomyrmecinae
Leptanillinae
Agroecomyrmecinae
Heteroponerinae
Paraponerinae
Acromyrmex,Pseudoatta
Adelomyrmex,Cryptomyrmex,Baracidris
Aphaenogaster,Goniomma,Oxyopomyrmex,Stenamma,Veromessor
Camponotus,Polyrhachis,Opisthopsis,Calomyrmex
Carebara,Pheidologeton
Eurhopalothrix,Talaridris
Formica,Polyergus
Gnamptogenys,Typhlomyrmex
Goniomma,Oxyopomyrmex
Heteroponera,Acanthoponera
Leptanilloides,Amyrmex
Odontomachus,Anochetus
Paraparatrechina,Plagiolepis
Pogonomyrmex,Hylomyrma
Prionopelta,Concoctio
Tetramorium,Strongylognathus
Tetraponera,Myrcidris,Pseudomyrmex
Trachymyrmex,Sericomyrmex,Atta,Acromyrmex,Pseudoatta
Acanthognathus
Acanthostichus
Acropyga
Aenictogiton
Aenictus
Afropone
Anillomyrma
Anochetus
Anonychomyrma
Apterostigma
Aptinoma
Archimyrmex
Atta
Axinidris
Azteca
Bilobomyrma
Blepharidatta
Bothriomyrmex
Bothroponera
Brachymyrmex
Brachyponera
Bradoponera
Calyptomyrmex
Camponotites
Cardiocondyla
Casaleia
Cataglyphoides
Cataulacus
Centromyrmex
Cephalopone
Cephalotes
Colobostruma
Crematogaster
Cryptopone
Cylindromyrmex
Cyrtopone
Diacamma
Dilobocondyla
Dinoponera
Discothyrea
Dolichoderus
Dorylus
Dorymyrmex
Drymomyrmex
Eciton
Ectatomma
Ectomomyrmex
Elaeomyrmex
Emplastus
Eocenomyrma
Eotapinoma
Eulithomyrmex
Euprenolepis
Eutetramorium
Forelius
Formicoxenus
Froggattella
Gesomyrmex
Gracilidris
Harpegnathos
Hypoponera
Imhoffia
Iridomyrmex
Lasius
Leptanilla
Leptogenys
Leptomyrmex
Leptothorax
Linepithema
Liometopum
Lonchomyrmex
Lophomyrmex
Lordomyrma
Malagidris
Manica
Mayriella
Megalomyrmex
Melissotarsus
Meranoplus
Messor
Metapone
Mianeuretus
Miomyrmex
Mycetarotes
Mycetophylax
Mycocepurus
Myrmecia
Myrmecina
Myrmecites
Myrmecocystus
Myrmelachista
Myrmica
Myrmicaria
Myrmicocrypta
Myrmoteras
Mystrium
Neivamyrmex
Neoponera
Nesomyrmex
Notoncus
Nylanderia
Ochetellus
Ochetomyrmex
Ocymyrmex
Oecophylla
Opisthopsis
Oxyopomyrmex
Pachycondyla
Paraneuretus
Paraphaenogaster
Paraponera
Pheidole
Pheidologeton
Plagiolepis
Platythyrea
Plectroctena
Podomyrma
Polyrhachis
Ponera
Ponerites
Prenolepis
Prionomyrmex
Pristomyrmex
Probolomyrmex
Proceratium
Procryptocerus
Protanilla
Protazteca
Protopone
Pseudectatomma
Pseudolasius
Pseudomyrmex
Pseudoponera
Rhopalomastix
Rhytidoponera
Rotastruma
Royidris
Sericomyrmex
Simopelta
Simopone
Solenopsis
Solenopsites
Stenamma
Stigmatomma
Strumigenys
Syllophopsis
Tapinoma
Technomyrmex
Temnothorax
Terataner
Thaumatomyrmex
Tranopelta
Trichomyrmex
Veromessor
Vollenhovia
Yantaromyrmex
Ypresiomyrma
Zatania
Zherichinius
Cerapachys.suscitatus,Cerapachys.LK01,Cerapachys.KH01,Cerapachys.larvatus,Cerapachys.nkomoensis,Cerapachys.foreli,Cerapachys.P_MG09
Cerapachys.L_MG08,Cerapachys.L_MG11,Cerapachys.L_MG04
Cerapachys.desposyne,Cerapachys.TH01,Cerapachys.dohertyi,Cerapachys.LK02,Cerapachys.TH03,Cerapachys.sylvicola,Cerapachys.MG03
Cerapachys.jacobsoni,Cerapachys.KH02
Cerapachys.paradoxus,Cerapachys.sexspinus1,Cerapachys.sexspinus2
Cerapachys.CM02,Cerapachys.MG14,Cerapachys.MG42,Cerapachys.MG43
Cerapachys.edentatus,Cerapachys.TH02,Cerapachys.biroi,Cerapachys.fragosus,Cerapachys.augustae1,Cerapachys.augustae2,Cerapachys.typhlus
Cerapachys.sauteri,Cerapachys.MG39
Sphinctomyrmex.KE01,Sphinctomyrmex.CM01,Sphinctomyrmex.steinheili
Cyphomyrmex.minutus,Cyphomyrmex.cornutus,Cyphomyrmex.new sp.
Cyphomyrmex.muelleri,Cyphomyrmex.longiscapus_cf
Monomorium.exiguum,Monomorium.MG04,Monomorium.ergatogyna,Monomorium.fieldi_nr,Monomorium.madecassum,Monomorium.pharaonis,Monomorium.hanneli
Myopias.lobosa,Myopias.tenuis
