# Supplementary material for: Macroecology and macroevolution of the latitudinal diversity gradient in ants
Source: Nat Commun. 2018 May 3;9:1778. doi: 10.1038/s41467-018-04218-4 (PMC5934361; doi:10.1038/s41467-018-04218-4)
Supplement: Supplementary file 5 — Supplementary Data 3 [file 41467_2018_4218_MOESM5_ESM.xlsx]

## Sheet: Sheet1
Supplementary Data 3: List of terminal clades and species counts used during the grafting procedures. Clades correspond to monophyletic genera, monophyletic groups of genera, or monophyletic groups within genera. For example, the non-monophyletic genus Monomorium is split into four clades on the backbone, so species in that genus were assigned randomly to the different clades (and varied among tr…
Terminal clade	Number of taxa on backbone	Number of taxa after grafting
Acanthognathus	1	7
Acanthomyrmex	1	17
Acanthostichus	3	23
Acropyga	2	41
Adelomyrmex|Cryptomyrmex|Baracidris	4	35
Adetomyrma	1	9
Aenictogiton	2	7
Aenictus	6	209
Allomerus	1	8
Amblyopone	1	8
Ancyridris	1	2
Anonychomyrma	3	31
Anoplolepis	1	14
Aphaenogaster|Goniomma|Oxyopomyrmex|Stenamma|Veromessor|Messor	18	482
Apterostigma	10	45
Arnoldius	1	4
Atopomyrmex	1	3
Austromorium	1	2
Austroponera	1	3
Axinidris	2	21
Azteca	4	112
Basiceros	1	8
Bothriomyrmex	3	29
Bothroponera	3	55
Brachymyrmex	2	61
Brachyponera	3	23
Buniapone	1	2
Calyptomyrmex	2	36
Camponotus|Calomyrmex	4	1509
Cardiocondyla	4	70
Carebara	9	224
Cataglyphis	1	110
Cataulacus	4	65
Centromyrmex	4	17
Cephalotes	3	116
Cerapachys1	8	18
Cerapachys2	3	18
Cerapachys3	7	18
Cerapachys4	2	17
Cerapachys5	2	17
Cerapachys6	4	17
Cerapachys7	6	17
Cerapachys8	2	17
Cerapachys9	1	17
Cheliomyrmex	1	4
Chronoxenus	1	9
Colobopsis	2	58
Colobostruma	2	16
Crematogaster	7	768
Cryptopone	2	25
Cylindromyrmex	2	10
Cyphoidris	1	4
Cyphomyrmex1	1	13
Cyphomyrmex2	3	13
Cyphomyrmex3	2	13
Dacetinops	1	7
Daceton	1	2
Diacamma	3	47
Dicroaspis	1	2
Dilobocondyla	2	21
Dinoponera	2	10
Discothyrea	2	33
Doleromyrma	1	4
Dolichoderus	7	149
Dorylus	6	125
Dorymyrmex	3	86
Eciton	2	29
Ectatomma	2	15
Ectomomyrmex	3	31
Emeryopone	1	5
Epopostruma	1	18
Euponera	1	28
Euprenolepis	2	8
Eurhopalothrix|Talaridris	5	54
Eutetramorium	2	3
Forelius	2	18
Formica|Polyergus	3	203
Formicoxenus|Harpagoxenus|Leptothorax	5	32
Gauromyrmex	1	2
Gnamptogenys|Typhlomyrmex	3	146
Hagensia	1	6
Harpegnathos	2	11
Heteroponera|Acanthoponera	3	23
Huberia	1	2
Hypoponera	6	170
Iridomyrmex	4	79
Kartidris	1	6
Labidus1	1	5
Labidus2	1	4
Lachnomyrmex	1	16
Lasius|Myrmecocystus	5	136
Lenomyrmex	1	6
Leptanilla	3	45
Leptanilloides|Amyrmex	6	13
Leptogenys	7	332
Leptomyrmex	1	27
Linepithema	2	19
Liometopum	3	7
Loboponera	1	9
Lophomyrmex	2	13
Lordomyrma	2	34
Malagidris	2	6
Manica	2	6
Mayriella	2	9
Megalomyrmex	2	44
Megaponera	1	6
Melissotarsus	2	4
Melophorus	1	31
Meranoplus	4	91
Mesoponera1	1	14
Mesoponera2	1	13
Mesostruma	1	9
Metapone	2	18
Microdaceton	1	4
Monomorium1	7	99
Monomorium2	1	99
Monomorium3	1	99
Monomorium4	1	99
Mycetagroicus	1	4
Mycetarotes	2	4
Mycetophylax	2	3
Mycetosoritis1	1	3
Mycetosoritis2	1	2
Mycocepurus	3	6
Myopias1	2	21
Myopias2	1	20
Myrmecia	2	93
Myrmecina	3	52
Myrmecorhynchus	1	5
Myrmelachista	3	68
Myrmica	5	190
Myrmicaria	3	65
Myrmicocrypta	5	31
Myrmisaraka	1	2
Myrmoteras	2	41
Mystrium	2	14
Neivamyrmex	2	126
Neoponera	8	57
Nesomyrmex	5	52
Nomamyrmex	1	4
Notoncus	2	6
Notostigma	1	2
Nylanderia	9	127
Ochetellus	2	10
Octostruma	1	34
Ocymyrmex	2	38
Odontomachus|Anochetus	7	177
Odontoponera	1	5
Oecophylla	1	14
Onychomyrmex	1	3
Ophthalmopone	1	6
Opisthopsis	2	20
Orectognathus	1	29
Oxyepoecus	1	20
Pachycondyla	3	18
Paltothyreus	1	7
Papyrius	1	5
Paraparatrechina	6	40
Paratopula	1	11
Paratrechina	1	5
Perissomyrmex	1	6
Pheidole	9	1126
Philidris	1	15
Phrynoponera	1	5
Plagiolepis	1	75
Platythyrea	5	39
Plectroctena	2	16
Podomyrma	2	60
Poecilomyrma	1	2
Pogonomyrmex|Hylomyrma	8	90
Polyrhachis	3	766
Ponera	2	56
Prenolepis	8	23
Prionopelta|Concoctio	3	16
Pristomyrmex	3	58
Probolomyrmex	2	26
Proceratium	3	83
Procryptocerus	2	43
Proformica	1	24
Prolasius	1	19
Protanilla	2	9
Psalidomyrmex	1	6
Pseudolasius	3	61
Pseudoneoponera	1	28
Pseudoponera	2	6
Recurvidris	1	10
Rhopalomastix	2	8
Rhopalothrix	1	16
Rhytidoponera	2	106
Rogeria1	1	20
Rogeria2	1	20
Romblonella	1	8
Royidris	2	15
Simopelta	4	21
Simopone	6	37
Solenopsis	9	213
Sphinctomyrmex1	3	12
Sphinctomyrmex2	1	12
Stegomyrmex	1	5
Stigmacros	1	48
Stigmatomma	1	67
Streblognathus	1	2
Strumigenys	21	834
Syllophopsis	3	19
Tanipone	1	10
Tapinoma	4	95
Technomyrmex	4	94
Temnothorax	5	415
Terataner	3	12
Tetramorium|Strongylognathus	13	595
Tetraponera|Myrcidris|Pseudomyrmex	6	250
Thaumatomyrmex	2	12
Trachymyrmex|Sericomyrmex|Atta|Acromyrmex|Pseudoatta	26	145
Trichomyrmex	3	21
Turneria	1	8
Tyrannomyrmex	1	3
Vitsika	1	14
Vollenhovia	2	78
Vombisidris	1	16
Wasmannia	1	10
Xenomyrmex	1	4
Zatania	4	5
Adlerzia	1	1
Aneuretus	1	1
Anillomyrma	2	2
Ankylomyrma	1	1
Apomyrma	1	1
Aptinoma	2	2
Bariamyrma	1	1
Blepharidatta	2	2
Dacatria	1	1
Diaphoromyrma	1	1
Diplomorium	1	1
Dolopomyrmex	1	1
Epelysidris	1	1
Froggattella	2	2
Gracilidris	1	1
Kalathomyrmex	1	1
Kempfidris	1	1
Liomyrmex	1	1
Loweriella	1	1
Martialis	1	1
Mayaponera	1	1
Myopopone	1	1
Nebothriomyrmex	1	1
Nothomyrmecia	1	1
Ochetomyrmex	2	2
Paraponera	1	1
Phalacromyrmex	1	1
Pilotrochus	1	1
Proatta	1	1
Propodilobus	1	1
Protalaridris	1	1
Ravavy	1	1
Rotastruma	2	2
Secostruma	1	1
Tatuidris	1	1
Tetheamyrma	1	1
Tranopelta	2	2
Tropidomyrmex	1	1
Vicinopone	1	1
Xymmer	1	1
